# Supplementary material for: [1,2-Bis(di­cyclo­hexyl­phosphan­yl)-1,2-dicarba-closo-dodeca­borane-2κ2 P,P′]di-μ-chlorido-1:2κ4 Cl:Cl-di­chlorido-1κ2 Cl-dimercury(II)
Source: Acta Crystallogr Sect E Struct Rep Online. 2014 Mar 22;70(Pt 4):m140. doi: 10.1107/S1600536814006096 (PMC3998597; doi:10.1107/S1600536814006096)
Supplement: Supplementary file 1 [file e-70-0m140-sup1.cif]

##############################################################################
#                                                                            #
# This CIF contains the data in a paper accepted for publication in          #
# Acta Crystallographica Section E. It conforms to the requirements of       #
# Notes for Authors for Acta Crystallographica Section E, and has been       #
# peer reviewed under the auspices of the IUCr Commission on Journals.       #
#                                                                            #
# Full details of the Crystallographic Information File format               #
# are given in the paper "The Crystallographic Information File (CIF):       #
# a New Standard Archive File for Crystallography" by S. R. Hall, F. H.      #
# Allen and I. D. Brown [Acta Cryst. (1991), A47, 655-685].                  #
#                                                                            #
# The current version of the core CIF dictionary is obtainable from          #
# ftp://ftp.iucr.org/pub/cif_core.dic.                                       #
#                                                                            #
# Software is freely available for graphical display of the structure(s)     #
# in this CIF. For information consult the CIF software page                 #
# http://www.iucr.org/resources/cif/software.                                #
#                                                                            #
# This file may be used for bona fide research purposes within the           #
# scientific community so long as proper attribution is given to the journal # 
# article from which it was obtained.                                        #
#                                                                            #
##############################################################################
data_I
_database_code_depnum_ccdc_archive 'CCDC 992563'
_audit_creation_method     SHELXL-97
_chemical_name_systematic
;\
[1,2-Bis(dicyclohexylphosphanyl)-1,2-dicarba-<i>closo</i>-dodecaborane-\
2\k^2^<i>P</i>,<i>P</i>']di-\m-chlorido-1:2\k^4^<i>Cl</i>:<i>Cl</i>-\
dichlorido-1\k^2^<i>Cl</i>-dimercury(II)
;
_chemical_name_common     ?
_chemical_formula_moiety     'C26 H54 B10 Cl4 Hg2 P2'
_chemical_formula_sum     'C26 H54 B10 Cl4 Hg2 P2'
_chemical_formula_iupac     '[Hg2 Cl4 (C26 H54 B10 P2)]'
_chemical_formula_weight     1079.71
_chemical_melting_point     ?
_symmetry_cell_setting     monoclinic
_symmetry_space_group_name_H-M     'P 21'
_symmetry_space_group_name_Hall     'P 2yb'
loop_
    _symmetry_equiv_pos_as_xyz
    'x, y, z'
    '-x, y+1/2, -z'
_cell_length_a     10.2233(11)
_cell_length_b     16.6581(18)
_cell_length_c     11.7146(15)
_cell_angle_alpha     90.00
_cell_angle_beta     95.0000(10)
_cell_angle_gamma     90.00
_cell_volume     1987.4(4)
_cell_formula_units_Z     2
_cell_measurement_reflns_used     7522
_cell_measurement_theta_min     2.344
_cell_measurement_theta_max     27.2385
_cell_measurement_temperature     298(2)
_exptl_crystal_description     block
_exptl_crystal_colour     yellow
_exptl_crystal_size_max     0.31
_exptl_crystal_size_mid     0.28
_exptl_crystal_size_min     0.26
_exptl_crystal_density_diffrn     1.804
_exptl_crystal_density_meas     ?
_exptl_crystal_density_method     'not measured'
_exptl_crystal_F_000     1036
_exptl_absorpt_coefficient_mu     8.084
_exptl_absorpt_correction_type     multi-scan
_exptl_absorpt_process_details     '(SADABS; Sheldrick, 1996)'
_exptl_absorpt_correction_T_min     0.1884
_exptl_absorpt_correction_T_max     0.2277
_exptl_special_details
;
;
_diffrn_ambient_temperature     298(2)
_diffrn_radiation_type     MoK\a
_diffrn_radiation_wavelength     0.71073
_diffrn_radiation_source     'fine-focus sealed tube'
_diffrn_radiation_monochromator     graphite
_diffrn_measurement_device_type     'Bruker SMART1000 CCD'
_diffrn_measurement_method     'phi and omega scans'
_diffrn_detector_area_resol_mean     ?
_diffrn_reflns_number     10374
_diffrn_reflns_av_R_equivalents     0.0466
_diffrn_reflns_av_sigmaI/netI     0.0426
_diffrn_reflns_theta_min     2.00
_diffrn_reflns_theta_max     25.02
_diffrn_reflns_theta_full     25.02
_diffrn_measured_fraction_theta_max     0.998
_diffrn_measured_fraction_theta_full     0.998
_diffrn_reflns_limit_h_min     -12
_diffrn_reflns_limit_h_max     7
_diffrn_reflns_limit_k_min     -19
_diffrn_reflns_limit_k_max     18
_diffrn_reflns_limit_l_min     -11
_diffrn_reflns_limit_l_max     13
_diffrn_standards_number     ?
_diffrn_standards_interval_count     ?
_diffrn_standards_interval_time     ?
_diffrn_standards_decay_%     ?
_reflns_number_total     6455
_reflns_number_gt     5998
_reflns_threshold_expression     I>2sigma(I)
_refine_ls_structure_factor_coef     Fsqd
_refine_ls_matrix_type     full
_refine_ls_R_factor_all     0.0545
_refine_ls_R_factor_gt     0.0491
_refine_ls_wR_factor_gt     0.1416
_refine_ls_wR_factor_ref     0.1477
_refine_ls_goodness_of_fit_ref     1.083
_refine_ls_restrained_S_all     1.079
_refine_ls_number_reflns     6455
_refine_ls_number_parameters     397
_refine_ls_number_restraints     61
_refine_ls_hydrogen_treatment     constr
_refine_ls_weighting_scheme     calc
_refine_ls_weighting_details
        'calc w=1/[\s^2^(Fo^2^)+(0.0892P)^2^+12.4468P] where P=(Fo^2^+2Fc^2^)/3'
_atom_sites_solution_hydrogens     geom
_atom_sites_solution_primary     direct
_atom_sites_solution_secondary     difmap
_refine_ls_shift/su_max     0.000
_refine_ls_shift/su_mean     0.000
_refine_diff_density_max     1.329
_refine_diff_density_min     -1.445
_refine_ls_extinction_method     none
_refine_ls_extinction_coef     ?
_refine_ls_abs_structure_details     'Flack (1983), 2819 Friedel pairs'
_refine_ls_abs_structure_Flack     -0.010(11)
loop_
    _atom_type_symbol
    _atom_type_description
    _atom_type_scat_dispersion_real
    _atom_type_scat_dispersion_imag
    _atom_type_scat_source
    'C' 'C' 0.0033 0.0016
                         'International Tables Vol C Tables 4.2.6.8 and 6.1.1.4'
    'H' 'H' 0.0000 0.0000
                         'International Tables Vol C Tables 4.2.6.8 and 6.1.1.4'
    'B' 'B' 0.0013 0.0007
                         'International Tables Vol C Tables 4.2.6.8 and 6.1.1.4'
    'P' 'P' 0.1023 0.0942
                         'International Tables Vol C Tables 4.2.6.8 and 6.1.1.4'
    'Cl' 'Cl' 0.1484 0.1585
                         'International Tables Vol C Tables 4.2.6.8 and 6.1.1.4'
    'Hg' 'Hg' -2.3894 9.2266
                         'International Tables Vol C Tables 4.2.6.8 and 6.1.1.4'
_computing_data_collection     'SMART (Siemens, 1996)'
_computing_cell_refinement     'SAINT (Siemens, 1996)'
_computing_data_reduction     'SAINT (Siemens, 1996)'
_computing_structure_solution     'SHELXS97 (Sheldrick, 2008)'
_computing_structure_refinement     'SHELXL97 (Sheldrick, 2008)'
_computing_molecular_graphics     'SHELXTL (Sheldrick, 2008)'
_computing_publication_material     'SHELXTL (Sheldrick, 2008)'
loop_
    _atom_site_type_symbol
    _atom_site_label
    _atom_site_fract_x
    _atom_site_fract_y
    _atom_site_fract_z
    _atom_site_U_iso_or_equiv
    _atom_site_adp_type
    _atom_site_calc_flag
    _atom_site_refinement_flags
    _atom_site_occupancy
    _atom_site_symmetry_multiplicity
    _atom_site_disorder_assembly
    _atom_site_disorder_group
    Hg Hg1 0.21194(5) 0.33141(3) 0.42706(4) 0.03789(15) Uani d . 1 1 . .
    Hg Hg2 0.19581(7) 0.18076(4) 0.66809(6) 0.0600(2) Uani d . 1 1 . .
    P P1 0.3218(3) 0.4632(2) 0.4754(3) 0.0306(7) Uani d . 1 1 . .
    P P2 0.1709(3) 0.36694(19) 0.2179(3) 0.0280(6) Uani d . 1 1 . .
    Cl Cl1 0.3605(4) 0.2141(2) 0.4836(4) 0.0531(10) Uani d . 1 1 . .
    Cl Cl2 0.0243(3) 0.2714(2) 0.5197(3) 0.0506(9) Uani d . 1 1 . .
    Cl Cl3 0.1506(5) 0.0496(3) 0.6128(6) 0.0807(16) Uani d . 1 1 . .
    Cl Cl4 0.2425(7) 0.2817(4) 0.8022(5) 0.0906(17) Uani d . 1 1 . .
    B B1 0.1821(15) 0.5456(9) 0.2675(14) 0.037(3) Uani d . 1 1 . .
    H H1 0.0894 0.5385 0.3075 0.044 Uiso calc R 1 1 . .
    B B2 0.3086(16) 0.6146(10) 0.3213(16) 0.045(4) Uani d . 1 1 . .
    H H2 0.2953 0.6549 0.3938 0.054 Uiso calc R 1 1 . .
    B B3 0.4616(15) 0.5675(10) 0.3004(15) 0.041(4) Uani d . 1 1 . .
    H H3 0.5495 0.5773 0.3597 0.049 Uiso calc R 1 1 . .
    B B4 0.4220(13) 0.4721(10) 0.2368(14) 0.038(3) Uani d . 1 1 . .
    H H4 0.4811 0.4183 0.2589 0.046 Uiso calc R 1 1 . .
    B B5 0.3457(15) 0.4900(11) 0.0961(14) 0.041(4) Uani d . 1 1 . .
    H H5 0.3594 0.4491 0.0244 0.050 Uiso calc R 1 1 . .
    B B6 0.1937(16) 0.5384(10) 0.1145(12) 0.036(3) Uani d . 1 1 . .
    H H6 0.1061 0.5304 0.0542 0.044 Uiso calc R 1 1 . .
    B B7 0.2274(19) 0.6321(11) 0.1834(17) 0.051(4) Uani d . 1 1 . .
    H H7 0.1615 0.6839 0.1685 0.062 Uiso calc R 1 1 . .
    B B8 0.4004(19) 0.6428(12) 0.2007(17) 0.054(5) Uani d . 1 1 . .
    H H8 0.4480 0.7018 0.1955 0.064 Uiso calc R 1 1 . .
    B B9 0.4747(17) 0.5544(12) 0.1493(16) 0.051(4) Uani d . 1 1 . .
    H H9 0.5699 0.5548 0.1121 0.061 Uiso calc R 1 1 . .
    B B10 0.3297(19) 0.5969(12) 0.0774(15) 0.050(4) Uani d . 1 1 . .
    H H10 0.3308 0.6261 -0.0068 0.060 Uiso calc R 1 1 . .
    C C1 0.3301(12) 0.5145(8) 0.3336(12) 0.036(3) Uani d . 1 1 . .
    C C2 0.2549(12) 0.4663(8) 0.2035(12) 0.035(3) Uani d . 1 1 . .
    C C3 -0.0013(10) 0.3873(8) 0.1601(9) 0.031(3) Uani d D 1 1 . .
    H H3A -0.0159 0.4446 0.1727 0.037 Uiso calc R 1 1 . .
    C C4 -0.0280(12) 0.3739(10) 0.0312(10) 0.048(4) Uani d D 1 1 . .
    H H4A -0.0184 0.3174 0.0138 0.057 Uiso calc R 1 1 . .
    H H4B 0.0353 0.4038 -0.0090 0.057 Uiso calc R 1 1 . .
    C C5 -0.1670(12) 0.4016(13) -0.0093(15) 0.069(5) Uani d D 1 1 . .
    H H5A -0.1744 0.4590 0.0032 0.083 Uiso calc R 1 1 . .
    H H5B -0.1838 0.3916 -0.0908 0.083 Uiso calc R 1 1 . .
    C C6 -0.2687(15) 0.3577(13) 0.0549(12) 0.070(6) Uani d D 1 1 . .
    H H6A -0.3555 0.3784 0.0311 0.084 Uiso calc R 1 1 . .
    H H6B -0.2675 0.3010 0.0361 0.084 Uiso calc R 1 1 . .
    C C7 -0.2404(12) 0.3684(10) 0.1837(12) 0.049(4) Uani d D 1 1 . .
    H H7A -0.3029 0.3368 0.2224 0.059 Uiso calc R 1 1 . .
    H H7B -0.2530 0.4243 0.2029 0.059 Uiso calc R 1 1 . .
    C C8 -0.1014(10) 0.3431(9) 0.2273(11) 0.038(3) Uani d D 1 1 . .
    H H8A -0.0916 0.2856 0.2181 0.046 Uiso calc R 1 1 . .
    H H8B -0.0857 0.3556 0.3082 0.046 Uiso calc R 1 1 . .
    C C9 0.2420(10) 0.2883(8) 0.1285(10) 0.033(3) Uani d D 1 1 . .
    H H9A 0.2272 0.3029 0.0473 0.040 Uiso calc R 1 1 . .
    C C10 0.1644(16) 0.2125(8) 0.1513(16) 0.055(4) Uani d D 1 1 . .
    H H10A 0.0726 0.2212 0.1259 0.066 Uiso calc R 1 1 . .
    H H10B 0.1704 0.2025 0.2331 0.066 Uiso calc R 1 1 . .
    C C11 0.2136(16) 0.1385(10) 0.0905(18) 0.068(5) Uani d D 1 1 . .
    H H11A 0.1642 0.0916 0.1103 0.081 Uiso calc R 1 1 . .
    H H11B 0.2007 0.1459 0.0081 0.081 Uiso calc R 1 1 . .
    C C12 0.3596(16) 0.1260(10) 0.1268(19) 0.074(6) Uani d D 1 1 . .
    H H12A 0.3719 0.1158 0.2086 0.089 Uiso calc R 1 1 . .
    H H12B 0.3918 0.0799 0.0873 0.089 Uiso calc R 1 1 . .
    C C13 0.4365(15) 0.2009(8) 0.0977(16) 0.057(4) Uani d D 1 1 . .
    H H13A 0.5292 0.1925 0.1195 0.069 Uiso calc R 1 1 . .
    H H13B 0.4255 0.2101 0.0157 0.069 Uiso calc R 1 1 . .
    C C14 0.3894(12) 0.2744(9) 0.1599(13) 0.047(3) Uani d D 1 1 . .
    H H14A 0.4384 0.3212 0.1391 0.056 Uiso calc R 1 1 . .
    H H14B 0.4054 0.2666 0.2420 0.056 Uiso calc R 1 1 . .
    C C15 0.2226(12) 0.5304(8) 0.5569(9) 0.038(3) Uani d D 1 1 . .
    H H15 0.1670 0.5620 0.5013 0.045 Uiso calc R 1 1 . .
    C C16 0.3044(15) 0.5906(9) 0.6347(13) 0.051(4) Uani d D 1 1 . .
    H H16A 0.3656 0.5612 0.6871 0.061 Uiso calc R 1 1 . .
    H H16B 0.3548 0.6247 0.5877 0.061 Uiso calc R 1 1 . .
    C C17 0.2156(17) 0.6432(11) 0.7037(14) 0.068(5) Uani d D 1 1 . .
    H H17A 0.2694 0.6789 0.7535 0.081 Uiso calc R 1 1 . .
    H H17B 0.1589 0.6757 0.6517 0.081 Uiso calc R 1 1 . .
    C C18 0.1312(17) 0.5903(11) 0.7764(15) 0.073(6) Uani d D 1 1 . .
    H H18A 0.1877 0.5587 0.8298 0.087 Uiso calc R 1 1 . .
    H H18B 0.0765 0.6240 0.8201 0.087 Uiso calc R 1 1 . .
    C C19 0.0442(16) 0.5343(12) 0.6979(15) 0.065(5) Uani d D 1 1 . .
    H H19A -0.0083 0.5007 0.7439 0.078 Uiso calc R 1 1 . .
    H H19B -0.0148 0.5659 0.6465 0.078 Uiso calc R 1 1 . .
    C C20 0.1303(16) 0.4813(10) 0.6281(14) 0.053(4) Uani d D 1 1 . .
    H H20A 0.0742 0.4479 0.5768 0.064 Uiso calc R 1 1 . .
    H H20B 0.1827 0.4462 0.6798 0.064 Uiso calc R 1 1 . .
    C C21 0.4896(11) 0.4527(8) 0.5507(9) 0.036(3) Uani d D 1 1 . .
    H H21 0.5241 0.5062 0.5708 0.043 Uiso calc R 1 1 . .
    C C22 0.4702(13) 0.4067(9) 0.6606(10) 0.043(3) Uani d D 1 1 . .
    H H22A 0.4319 0.3547 0.6411 0.052 Uiso calc R 1 1 . .
    H H22B 0.4093 0.4359 0.7042 0.052 Uiso calc R 1 1 . .
    C C23 0.5996(14) 0.3947(12) 0.7349(13) 0.060(5) Uani d D 1 1 . .
    H H23A 0.6348 0.4463 0.7606 0.071 Uiso calc R 1 1 . .
    H H23B 0.5843 0.3630 0.8019 0.071 Uiso calc R 1 1 . .
    C C24 0.6978(15) 0.3517(11) 0.6648(13) 0.063(5) Uani d D 1 1 . .
    H H24A 0.7812 0.3463 0.7104 0.075 Uiso calc R 1 1 . .
    H H24B 0.6656 0.2983 0.6450 0.075 Uiso calc R 1 1 . .
    C C25 0.7176(14) 0.3982(12) 0.5562(14) 0.063(5) Uani d D 1 1 . .
    H H25A 0.7798 0.3698 0.5129 0.075 Uiso calc R 1 1 . .
    H H25B 0.7541 0.4505 0.5763 0.075 Uiso calc R 1 1 . .
    C C26 0.5882(11) 0.4086(10) 0.4818(13) 0.046(3) Uani d D 1 1 . .
    H H26A 0.5534 0.3565 0.4580 0.055 Uiso calc R 1 1 . .
    H H26B 0.6030 0.4392 0.4137 0.055 Uiso calc R 1 1 . .
loop_
    _atom_site_aniso_label
    _atom_site_aniso_U_11
    _atom_site_aniso_U_22
    _atom_site_aniso_U_33
    _atom_site_aniso_U_12
    _atom_site_aniso_U_13
    _atom_site_aniso_U_23
    Hg1 0.0419(3) 0.0364(3) 0.0351(3) -0.0001(2) 0.00177(18) 0.0050(2)
    Hg2 0.0627(4) 0.0638(4) 0.0535(4) 0.0074(3) 0.0045(3) 0.0143(3)
    P1 0.0287(16) 0.0342(18) 0.0284(16) 0.0006(13) -0.0008(13) -0.0008(12)
    P2 0.0224(13) 0.0296(15) 0.0315(17) -0.0018(11) 0.0001(12) 0.0029(12)
    Cl1 0.049(2) 0.047(2) 0.064(3) 0.0168(17) 0.0111(18) 0.0181(18)
    Cl2 0.0351(16) 0.061(2) 0.056(2) 0.0028(15) 0.0052(15) 0.0203(17)
    Cl3 0.052(2) 0.055(3) 0.137(5) 0.001(2) 0.024(3) 0.014(3)
    Cl4 0.125(5) 0.095(4) 0.052(3) 0.002(4) 0.007(3) 0.002(3)
    B1 0.035(7) 0.031(8) 0.044(9) 0.002(6) -0.002(6) -0.003(6)
    B2 0.041(8) 0.034(8) 0.058(11) -0.003(6) -0.012(8) 0.000(7)
    B3 0.035(7) 0.043(9) 0.044(9) -0.011(6) -0.001(6) -0.011(7)
    B4 0.024(6) 0.042(8) 0.047(9) -0.005(6) -0.003(6) -0.004(7)
    B5 0.037(8) 0.052(10) 0.035(8) -0.015(7) 0.002(6) 0.006(7)
    B6 0.046(8) 0.046(9) 0.016(6) -0.002(7) -0.006(6) 0.009(6)
    B7 0.053(9) 0.039(9) 0.059(11) -0.002(8) -0.015(8) 0.007(8)
    B8 0.053(10) 0.052(11) 0.055(11) -0.019(8) 0.003(8) 0.019(8)
    B9 0.041(8) 0.064(12) 0.048(10) -0.022(8) 0.006(7) -0.002(8)
    B10 0.054(10) 0.056(11) 0.039(10) -0.019(8) -0.001(8) 0.018(8)
    C1 0.028(6) 0.033(7) 0.046(8) -0.001(5) 0.004(5) 0.004(5)
    C2 0.029(6) 0.033(7) 0.042(8) -0.004(5) 0.005(5) 0.002(5)
    C3 0.025(5) 0.044(7) 0.021(6) -0.005(5) -0.011(5) 0.002(5)
    C4 0.038(7) 0.070(10) 0.034(8) -0.008(7) -0.002(6) -0.001(7)
    C5 0.050(9) 0.098(15) 0.053(11) -0.005(9) -0.027(8) 0.017(10)
    C6 0.036(8) 0.099(16) 0.072(13) -0.006(8) -0.013(8) -0.002(10)
    C7 0.027(6) 0.058(9) 0.063(10) -0.006(6) 0.002(6) 0.007(7)
    C8 0.029(5) 0.048(9) 0.038(7) -0.002(6) 0.000(5) 0.010(6)
    C9 0.038(6) 0.051(8) 0.011(5) -0.001(6) 0.009(5) -0.007(5)
    C10 0.053(9) 0.046(9) 0.069(11) -0.014(7) 0.021(8) -0.028(8)
    C11 0.084(13) 0.036(9) 0.087(14) -0.002(9) 0.025(11) -0.023(9)
    C12 0.091(14) 0.047(11) 0.088(15) 0.027(10) 0.030(12) -0.011(9)
    C13 0.049(8) 0.055(10) 0.070(12) 0.017(7) 0.016(8) -0.020(8)
    C14 0.038(7) 0.057(10) 0.045(8) 0.012(6) 0.004(6) -0.010(7)
    C15 0.050(7) 0.052(8) 0.011(5) 0.010(6) 0.001(5) -0.010(5)
    C16 0.058(9) 0.049(9) 0.043(9) 0.008(7) -0.005(7) -0.015(7)
    C17 0.077(12) 0.065(11) 0.057(11) 0.028(9) -0.019(9) -0.028(9)
    C18 0.078(12) 0.091(15) 0.048(10) 0.034(11) -0.002(9) -0.025(10)
    C19 0.058(10) 0.089(14) 0.050(10) 0.011(9) 0.017(8) -0.017(9)
    C20 0.062(9) 0.054(9) 0.047(9) 0.012(8) 0.030(8) -0.004(7)
    C21 0.030(6) 0.048(8) 0.028(7) 0.003(5) -0.006(5) 0.004(5)
    C22 0.049(8) 0.051(9) 0.027(7) 0.005(6) -0.009(6) -0.005(6)
    C23 0.067(10) 0.070(11) 0.037(9) 0.011(9) -0.023(8) -0.004(7)
    C24 0.050(9) 0.064(12) 0.072(12) 0.021(7) -0.013(8) 0.009(8)
    C25 0.036(8) 0.068(12) 0.082(13) 0.014(8) -0.006(8) 0.011(10)
    C26 0.037(7) 0.055(9) 0.046(9) 0.003(6) 0.000(6) -0.013(7)
loop_
    _geom_bond_atom_site_label_1
    _geom_bond_atom_site_label_2
    _geom_bond_site_symmetry_2
    _geom_bond_distance
    _geom_bond_publ_flag
    Hg1 Cl2 . 2.494(3) ?
    Hg1 P1 . 2.508(3) ?
    Hg1 P2 . 2.520(3) ?
    Hg1 Cl1 . 2.528(4) ?
    Hg2 Cl3 . 2.313(6) ?
    Hg2 Cl4 . 2.322(6) ?
    Hg2 Cl2 . 2.802(4) ?
    Hg2 Cl1 . 2.906(4) ?
    P1 C15 . 1.834(13) ?
    P1 C21 . 1.867(12) ?
    P1 C1 . 1.876(14) ?
    P2 C3 . 1.862(11) ?
    P2 C9 . 1.864(13) ?
    P2 C2 . 1.878(13) ?
    B1 C1 . 1.718(19) ?
    B1 C2 . 1.72(2) ?
    B1 B2 . 1.80(2) ?
    B1 B6 . 1.81(2) ?
    B1 B7 . 1.83(2) ?
    B1 H1 . 1.1000 ?
    B2 C1 . 1.69(2) ?
    B2 B7 . 1.77(2) ?
    B2 B3 . 1.79(2) ?
    B2 B8 . 1.82(3) ?
    B2 H2 . 1.1000 ?
    B3 C1 . 1.682(19) ?
    B3 B4 . 1.79(2) ?
    B3 B8 . 1.79(3) ?
    B3 B9 . 1.80(2) ?
    B3 H3 . 1.1000 ?
    B4 C1 . 1.69(2) ?
    B4 C2 . 1.722(18) ?
    B4 B5 . 1.79(2) ?
    B4 B9 . 1.82(2) ?
    B4 H4 . 1.1000 ?
    B5 C2 . 1.68(2) ?
    B5 B9 . 1.77(2) ?
    B5 B6 . 1.78(2) ?
    B5 B10 . 1.80(3) ?
    B5 H5 . 1.1000 ?
    B6 C2 . 1.676(19) ?
    B6 B7 . 1.78(2) ?
    B6 B10 . 1.78(2) ?
    B6 H6 . 1.1000 ?
    B7 B8 . 1.77(3) ?
    B7 B10 . 1.79(3) ?
    B7 H7 . 1.1000 ?
    B8 B10 . 1.73(3) ?
    B8 B9 . 1.79(3) ?
    B8 H8 . 1.1000 ?
    B9 B10 . 1.79(3) ?
    B9 H9 . 1.1000 ?
    B10 H10 . 1.1000 ?
    C1 C2 . 1.832(19) ?
    C3 C4 . 1.527(12) ?
    C3 C8 . 1.533(12) ?
    C3 H3A . 0.9800 ?
    C4 C5 . 1.530(13) ?
    C4 H4A . 0.9700 ?
    C4 H4B . 0.9700 ?
    C5 C6 . 1.523(14) ?
    C5 H5A . 0.9700 ?
    C5 H5B . 0.9700 ?
    C6 C7 . 1.521(14) ?
    C6 H6A . 0.9700 ?
    C6 H6B . 0.9700 ?
    C7 C8 . 1.528(12) ?
    C7 H7A . 0.9700 ?
    C7 H7B . 0.9700 ?
    C8 H8A . 0.9700 ?
    C8 H8B . 0.9700 ?
    C9 C10 . 1.528(13) ?
    C9 C14 . 1.537(13) ?
    C9 H9A . 0.9800 ?
    C10 C11 . 1.531(13) ?
    C10 H10A . 0.9700 ?
    C10 H10B . 0.9700 ?
    C11 C12 . 1.530(15) ?
    C11 H11A . 0.9700 ?
    C11 H11B . 0.9700 ?
    C12 C13 . 1.528(14) ?
    C12 H12A . 0.9700 ?
    C12 H12B . 0.9700 ?
    C13 C14 . 1.523(13) ?
    C13 H13A . 0.9700 ?
    C13 H13B . 0.9700 ?
    C14 H14A . 0.9700 ?
    C14 H14B . 0.9700 ?
    C15 C20 . 1.547(13) ?
    C15 C16 . 1.549(13) ?
    C15 H15 . 0.9800 ?
    C16 C17 . 1.541(14) ?
    C16 H16A . 0.9700 ?
    C16 H16B . 0.9700 ?
    C17 C18 . 1.540(15) ?
    C17 H17A . 0.9700 ?
    C17 H17B . 0.9700 ?
    C18 C19 . 1.538(14) ?
    C18 H18A . 0.9700 ?
    C18 H18B . 0.9700 ?
    C19 C20 . 1.531(13) ?
    C19 H19A . 0.9700 ?
    C19 H19B . 0.9700 ?
    C20 H20A . 0.9700 ?
    C20 H20B . 0.9700 ?
    C21 C22 . 1.526(13) ?
    C21 C26 . 1.532(13) ?
    C21 H21 . 0.9800 ?
    C22 C23 . 1.532(13) ?
    C22 H22A . 0.9700 ?
    C22 H22B . 0.9700 ?
    C23 C24 . 1.529(14) ?
    C23 H23A . 0.9700 ?
    C23 H23B . 0.9700 ?
    C24 C25 . 1.518(14) ?
    C24 H24A . 0.9700 ?
    C24 H24B . 0.9700 ?
    C25 C26 . 1.529(13) ?
    C25 H25A . 0.9700 ?
    C25 H25B . 0.9700 ?
    C26 H26A . 0.9700 ?
    C26 H26B . 0.9700 ?
loop_
    _geom_angle_atom_site_label_1
    _geom_angle_atom_site_label_2
    _geom_angle_atom_site_label_3
    _geom_angle_site_symmetry_1
    _geom_angle_site_symmetry_3
    _geom_angle
    _geom_angle_publ_flag
    Cl2 Hg1 P1 . . 126.79(13) ?
    Cl2 Hg1 P2 . . 116.62(11) ?
    P1 Hg1 P2 . . 92.71(11) ?
    Cl2 Hg1 Cl1 . . 92.50(12) ?
    P1 Hg1 Cl1 . . 111.75(14) ?
    P2 Hg1 Cl1 . . 118.78(13) ?
    Cl3 Hg2 Cl4 . . 153.8(2) ?
    Cl3 Hg2 Cl2 . . 103.68(18) ?
    Cl4 Hg2 Cl2 . . 96.33(19) ?
    Cl3 Hg2 Cl1 . . 94.97(17) ?
    Cl4 Hg2 Cl1 . . 105.48(19) ?
    Cl2 Hg2 Cl1 . . 78.90(11) ?
    C15 P1 C21 . . 109.8(5) ?
    C15 P1 C1 . . 104.6(6) ?
    C21 P1 C1 . . 110.5(5) ?
    C15 P1 Hg1 . . 113.3(4) ?
    C21 P1 Hg1 . . 113.6(4) ?
    C1 P1 Hg1 . . 104.6(4) ?
    C3 P2 C9 . . 109.0(5) ?
    C3 P2 C2 . . 103.4(6) ?
    C9 P2 C2 . . 111.4(6) ?
    C3 P2 Hg1 . . 117.9(3) ?
    C9 P2 Hg1 . . 110.0(4) ?
    C2 P2 Hg1 . . 104.8(5) ?
    Hg1 Cl1 Hg2 . . 88.21(12) ?
    Hg1 Cl2 Hg2 . . 91.27(10) ?
    C1 B1 C2 . . 64.4(8) ?
    C1 B1 B2 . . 57.2(8) ?
    C2 B1 B2 . . 108.6(11) ?
    C1 B1 B6 . . 107.2(11) ?
    C2 B1 B6 . . 56.6(8) ?
    B2 B1 B6 . . 106.3(12) ?
    C1 B1 B7 . . 103.1(11) ?
    C2 B1 B7 . . 103.4(11) ?
    B2 B1 B7 . . 58.5(9) ?
    B6 B1 B7 . . 58.5(9) ?
    C1 B1 H1 . . 122.2 ?
    C2 B1 H1 . . 121.7 ?
    B2 B1 H1 . . 122.5 ?
    B6 B1 H1 . . 123.3 ?
    B7 B1 H1 . . 125.6 ?
    C1 B2 B7 . . 106.6(12) ?
    C1 B2 B3 . . 57.9(9) ?
    B7 B2 B3 . . 107.0(13) ?
    C1 B2 B1 . . 58.9(8) ?
    B7 B2 B1 . . 61.4(9) ?
    B3 B2 B1 . . 106.3(11) ?
    C1 B2 B8 . . 104.4(13) ?
    B7 B2 B8 . . 59.0(11) ?
    B3 B2 B8 . . 59.4(10) ?
    B1 B2 B8 . . 107.1(13) ?
    C1 B2 H2 . . 124.1 ?
    B7 B2 H2 . . 121.6 ?
    B3 B2 H2 . . 122.9 ?
    B1 B2 H2 . . 121.7 ?
    B8 B2 H2 . . 123.3 ?
    C1 B3 B2 . . 58.1(9) ?
    C1 B3 B4 . . 58.2(8) ?
    B2 B3 B4 . . 106.2(10) ?
    C1 B3 B8 . . 106.2(11) ?
    B2 B3 B8 . . 61.4(10) ?
    B4 B3 B8 . . 107.3(12) ?
    C1 B3 B9 . . 107.1(10) ?
    B2 B3 B9 . . 109.3(12) ?
    B4 B3 B9 . . 61.1(9) ?
    B8 B3 B9 . . 59.7(11) ?
    C1 B3 H3 . . 123.8 ?
    B2 B3 H3 . . 121.7 ?
    B4 B3 H3 . . 122.6 ?
    B8 B3 H3 . . 121.9 ?
    B9 B3 H3 . . 120.9 ?
    C1 B4 C2 . . 65.0(8) ?
    C1 B4 B3 . . 57.8(8) ?
    C2 B4 B3 . . 109.2(11) ?
    C1 B4 B5 . . 109.1(11) ?
    C2 B4 B5 . . 57.0(8) ?
    B3 B4 B5 . . 107.5(12) ?
    C1 B4 B9 . . 105.9(12) ?
    C2 B4 B9 . . 104.6(11) ?
    B3 B4 B9 . . 59.9(10) ?
    B5 B4 B9 . . 58.8(9) ?
    C1 B4 H4 . . 120.6 ?
    C2 B4 H4 . . 121.4 ?
    B3 B4 H4 . . 121.9 ?
    B5 B4 H4 . . 122.7 ?
    B9 B4 H4 . . 124.2 ?
    C2 B5 B9 . . 108.9(12) ?
    C2 B5 B6 . . 57.9(8) ?
    B9 B5 B6 . . 108.3(13) ?
    C2 B5 B4 . . 59.6(8) ?
    B9 B5 B4 . . 61.6(9) ?
    B6 B5 B4 . . 106.2(11) ?
    C2 B5 B10 . . 106.0(12) ?
    B9 B5 B10 . . 60.1(10) ?
    B6 B5 B10 . . 59.7(10) ?
    B4 B5 B10 . . 107.8(12) ?
    C2 B5 H5 . . 122.9 ?
    B9 B5 H5 . . 120.2 ?
    B6 B5 H5 . . 122.9 ?
    B4 B5 H5 . . 121.8 ?
    B10 B5 H5 . . 122.4 ?
    C2 B6 B7 . . 107.5(11) ?
    C2 B6 B5 . . 57.9(8) ?
    B7 B6 B5 . . 108.4(12) ?
    C2 B6 B10 . . 106.7(11) ?
    B7 B6 B10 . . 60.4(11) ?
    B5 B6 B10 . . 60.7(10) ?
    C2 B6 B1 . . 59.0(8) ?
    B7 B6 B1 . . 61.3(9) ?
    B5 B6 B1 . . 106.5(10) ?
    B10 B6 B1 . . 109.0(11) ?
    C2 B6 H6 . . 123.5 ?
    B7 B6 H6 . . 120.9 ?
    B5 B6 H6 . . 122.5 ?
    B10 B6 H6 . . 121.2 ?
    B1 B6 H6 . . 121.6 ?
    B8 B7 B2 . . 61.9(10) ?
    B8 B7 B6 . . 107.0(14) ?
    B2 B7 B6 . . 109.1(12) ?
    B8 B7 B10 . . 58.3(11) ?
    B2 B7 B10 . . 108.8(13) ?
    B6 B7 B10 . . 60.0(10) ?
    B8 B7 B1 . . 108.4(12) ?
    B2 B7 B1 . . 60.1(9) ?
    B6 B7 B1 . . 60.3(9) ?
    B10 B7 B1 . . 107.9(12) ?
    B8 B7 H7 . . 122.0 ?
    B2 B7 H7 . . 120.3 ?
    B6 B7 H7 . . 121.7 ?
    B10 B7 H7 . . 122.2 ?
    B1 B7 H7 . . 121.6 ?
    B10 B8 B7 . . 61.4(11) ?
    B10 B8 B9 . . 61.0(12) ?
    B7 B8 B9 . . 109.2(13) ?
    B10 B8 B3 . . 109.3(13) ?
    B7 B8 B3 . . 107.0(12) ?
    B9 B8 B3 . . 60.5(11) ?
    B10 B8 B2 . . 109.1(12) ?
    B7 B8 B2 . . 59.1(10) ?
    B9 B8 B2 . . 108.2(12) ?
    B3 B8 B2 . . 59.2(9) ?
    B10 B8 H8 . . 120.1 ?
    B7 B8 H8 . . 121.8 ?
    B9 B8 H8 . . 120.9 ?
    B3 B8 H8 . . 122.0 ?
    B2 B8 H8 . . 122.2 ?
    B5 B9 B8 . . 107.0(13) ?
    B5 B9 B10 . . 60.8(10) ?
    B8 B9 B10 . . 58.1(11) ?
    B5 B9 B3 . . 107.6(11) ?
    B8 B9 B3 . . 59.9(10) ?
    B10 B9 B3 . . 106.6(13) ?
    B5 B9 B4 . . 59.6(9) ?
    B8 B9 B4 . . 106.0(12) ?
    B10 B9 B4 . . 106.8(11) ?
    B3 B9 B4 . . 59.1(9) ?
    B5 B9 H9 . . 121.5 ?
    B8 B9 H9 . . 123.1 ?
    B10 B9 H9 . . 122.5 ?
    B3 B9 H9 . . 122.2 ?
    B4 B9 H9 . . 122.9 ?
    B8 B10 B6 . . 108.3(12) ?
    B8 B10 B9 . . 60.9(11) ?
    B6 B10 B9 . . 107.5(11) ?
    B8 B10 B7 . . 60.3(11) ?
    B6 B10 B7 . . 59.6(10) ?
    B9 B10 B7 . . 108.3(12) ?
    B8 B10 B5 . . 107.9(12) ?
    B6 B10 B5 . . 59.6(9) ?
    B9 B10 B5 . . 59.2(10) ?
    B7 B10 B5 . . 106.9(11) ?
    B8 B10 H10 . . 121.0 ?
    B6 B10 H10 . . 122.0 ?
    B9 B10 H10 . . 121.7 ?
    B7 B10 H10 . . 122.0 ?
    B5 B10 H10 . . 122.6 ?
    B3 C1 B2 . . 64.0(9) ?
    B3 C1 B4 . . 64.0(9) ?
    B2 C1 B4 . . 115.6(12) ?
    B3 C1 B1 . . 115.3(11) ?
    B2 C1 B1 . . 63.9(9) ?
    B4 C1 B1 . . 110.0(11) ?
    B3 C1 C2 . . 108.9(10) ?
    B2 C1 C2 . . 108.7(10) ?
    B4 C1 C2 . . 58.4(7) ?
    B1 C1 C2 . . 57.8(8) ?
    B3 C1 P1 . . 122.9(10) ?
    B2 C1 P1 . . 120.7(10) ?
    B4 C1 P1 . . 118.4(9) ?
    B1 C1 P1 . . 115.5(9) ?
    C2 C1 P1 . . 119.3(8) ?
    B6 C2 B5 . . 64.2(9) ?
    B6 C2 B1 . . 64.4(9) ?
    B5 C2 B1 . . 115.8(11) ?
    B6 C2 B4 . . 114.1(11) ?
    B5 C2 B4 . . 63.4(9) ?
    B1 C2 B4 . . 108.4(10) ?
    B6 C2 C1 . . 108.1(10) ?
    B5 C2 C1 . . 107.5(10) ?
    B1 C2 C1 . . 57.8(8) ?
    B4 C2 C1 . . 56.6(8) ?
    B6 C2 P2 . . 122.6(9) ?
    B5 C2 P2 . . 124.3(10) ?
    B1 C2 P2 . . 114.8(9) ?
    B4 C2 P2 . . 118.8(9) ?
    C1 C2 P2 . . 118.3(8) ?
    C4 C3 C8 . . 111.6(10) ?
    C4 C3 P2 . . 114.5(8) ?
    C8 C3 P2 . . 112.2(7) ?
    C4 C3 H3A . . 105.9 ?
    C8 C3 H3A . . 105.9 ?
    P2 C3 H3A . . 105.9 ?
    C3 C4 C5 . . 110.1(12) ?
    C3 C4 H4A . . 109.6 ?
    C5 C4 H4A . . 109.6 ?
    C3 C4 H4B . . 109.6 ?
    C5 C4 H4B . . 109.6 ?
    H4A C4 H4B . . 108.1 ?
    C6 C5 C4 . . 111.0(13) ?
    C6 C5 H5A . . 109.4 ?
    C4 C5 H5A . . 109.4 ?
    C6 C5 H5B . . 109.4 ?
    C4 C5 H5B . . 109.4 ?
    H5A C5 H5B . . 108.0 ?
    C7 C6 C5 . . 110.8(13) ?
    C7 C6 H6A . . 109.5 ?
    C5 C6 H6A . . 109.5 ?
    C7 C6 H6B . . 109.5 ?
    C5 C6 H6B . . 109.5 ?
    H6A C6 H6B . . 108.1 ?
    C6 C7 C8 . . 113.0(12) ?
    C6 C7 H7A . . 109.0 ?
    C8 C7 H7A . . 109.0 ?
    C6 C7 H7B . . 109.0 ?
    C8 C7 H7B . . 109.0 ?
    H7A C7 H7B . . 107.8 ?
    C7 C8 C3 . . 109.8(10) ?
    C7 C8 H8A . . 109.7 ?
    C3 C8 H8A . . 109.7 ?
    C7 C8 H8B . . 109.7 ?
    C3 C8 H8B . . 109.7 ?
    H8A C8 H8B . . 108.2 ?
    C10 C9 C14 . . 110.3(12) ?
    C10 C9 P2 . . 104.4(8) ?
    C14 C9 P2 . . 113.2(8) ?
    C10 C9 H9A . . 109.6 ?
    C14 C9 H9A . . 109.6 ?
    P2 C9 H9A . . 109.6 ?
    C9 C10 C11 . . 112.8(12) ?
    C9 C10 H10A . . 109.0 ?
    C11 C10 H10A . . 109.0 ?
    C9 C10 H10B . . 109.0 ?
    C11 C10 H10B . . 109.0 ?
    H10A C10 H10B . . 107.8 ?
    C12 C11 C10 . . 109.4(14) ?
    C12 C11 H11A . . 109.8 ?
    C10 C11 H11A . . 109.8 ?
    C12 C11 H11B . . 109.8 ?
    C10 C11 H11B . . 109.8 ?
    H11A C11 H11B . . 108.2 ?
    C13 C12 C11 . . 109.6(14) ?
    C13 C12 H12A . . 109.7 ?
    C11 C12 H12A . . 109.7 ?
    C13 C12 H12B . . 109.7 ?
    C11 C12 H12B . . 109.7 ?
    H12A C12 H12B . . 108.2 ?
    C14 C13 C12 . . 111.0(13) ?
    C14 C13 H13A . . 109.4 ?
    C12 C13 H13A . . 109.4 ?
    C14 C13 H13B . . 109.4 ?
    C12 C13 H13B . . 109.4 ?
    H13A C13 H13B . . 108.0 ?
    C13 C14 C9 . . 110.5(11) ?
    C13 C14 H14A . . 109.5 ?
    C9 C14 H14A . . 109.5 ?
    C13 C14 H14B . . 109.5 ?
    C9 C14 H14B . . 109.5 ?
    H14A C14 H14B . . 108.1 ?
    C20 C15 C16 . . 110.4(11) ?
    C20 C15 P1 . . 110.4(9) ?
    C16 C15 P1 . . 114.0(9) ?
    C20 C15 H15 . . 107.2 ?
    C16 C15 H15 . . 107.2 ?
    P1 C15 H15 . . 107.2 ?
    C17 C16 C15 . . 111.4(12) ?
    C17 C16 H16A . . 109.4 ?
    C15 C16 H16A . . 109.4 ?
    C17 C16 H16B . . 109.4 ?
    C15 C16 H16B . . 109.4 ?
    H16A C16 H16B . . 108.0 ?
    C18 C17 C16 . . 110.4(14) ?
    C18 C17 H17A . . 109.6 ?
    C16 C17 H17A . . 109.6 ?
    C18 C17 H17B . . 109.6 ?
    C16 C17 H17B . . 109.6 ?
    H17A C17 H17B . . 108.1 ?
    C19 C18 C17 . . 109.8(15) ?
    C19 C18 H18A . . 109.7 ?
    C17 C18 H18A . . 109.7 ?
    C19 C18 H18B . . 109.7 ?
    C17 C18 H18B . . 109.7 ?
    H18A C18 H18B . . 108.2 ?
    C20 C19 C18 . . 109.9(14) ?
    C20 C19 H19A . . 109.7 ?
    C18 C19 H19A . . 109.7 ?
    C20 C19 H19B . . 109.7 ?
    C18 C19 H19B . . 109.7 ?
    H19A C19 H19B . . 108.2 ?
    C19 C20 C15 . . 112.9(13) ?
    C19 C20 H20A . . 109.0 ?
    C15 C20 H20A . . 109.0 ?
    C19 C20 H20B . . 109.0 ?
    C15 C20 H20B . . 109.0 ?
    H20A C20 H20B . . 107.8 ?
    C22 C21 C26 . . 110.1(11) ?
    C22 C21 P1 . . 105.3(8) ?
    C26 C21 P1 . . 114.5(8) ?
    C22 C21 H21 . . 108.9 ?
    C26 C21 H21 . . 108.9 ?
    P1 C21 H21 . . 108.9 ?
    C21 C22 C23 . . 112.1(12) ?
    C21 C22 H22A . . 109.2 ?
    C23 C22 H22A . . 109.2 ?
    C21 C22 H22B . . 109.2 ?
    C23 C22 H22B . . 109.2 ?
    H22A C22 H22B . . 107.9 ?
    C24 C23 C22 . . 109.3(12) ?
    C24 C23 H23A . . 109.8 ?
    C22 C23 H23A . . 109.8 ?
    C24 C23 H23B . . 109.8 ?
    C22 C23 H23B . . 109.8 ?
    H23A C23 H23B . . 108.3 ?
    C25 C24 C23 . . 110.7(14) ?
    C25 C24 H24A . . 109.5 ?
    C23 C24 H24A . . 109.5 ?
    C25 C24 H24B . . 109.5 ?
    C23 C24 H24B . . 109.5 ?
    H24A C24 H24B . . 108.1 ?
    C24 C25 C26 . . 111.3(13) ?
    C24 C25 H25A . . 109.4 ?
    C26 C25 H25A . . 109.4 ?
    C24 C25 H25B . . 109.4 ?
    C26 C25 H25B . . 109.4 ?
    H25A C25 H25B . . 108.0 ?
    C25 C26 C21 . . 109.3(11) ?
    C25 C26 H26A . . 109.8 ?
    C21 C26 H26A . . 109.8 ?
    C25 C26 H26B . . 109.8 ?
    C21 C26 H26B . . 109.8 ?
    H26A C26 H26B . . 108.3 ?
loop_
    _geom_torsion_atom_site_label_1
    _geom_torsion_atom_site_label_2
    _geom_torsion_atom_site_label_3
    _geom_torsion_atom_site_label_4
    _geom_torsion_site_symmetry_1
    _geom_torsion_site_symmetry_2
    _geom_torsion_site_symmetry_3
    _geom_torsion_site_symmetry_4
    _geom_torsion
    _geom_torsion_publ_flag
    Cl2 Hg1 P1 C15 . . . . -18.0(5) ?
    P2 Hg1 P1 C15 . . . . 108.5(5) ?
    Cl1 Hg1 P1 C15 . . . . -128.9(5) ?
    Cl2 Hg1 P1 C21 . . . . 108.1(4) ?
    P2 Hg1 P1 C21 . . . . -125.4(4) ?
    Cl1 Hg1 P1 C21 . . . . -2.9(4) ?
    Cl2 Hg1 P1 C1 . . . . -131.4(4) ?
    P2 Hg1 P1 C1 . . . . -4.8(4) ?
    Cl1 Hg1 P1 C1 . . . . 117.7(4) ?
    Cl2 Hg1 P2 C3 . . . . 24.7(5) ?
    P1 Hg1 P2 C3 . . . . -109.3(5) ?
    Cl1 Hg1 P2 C3 . . . . 134.0(5) ?
    Cl2 Hg1 P2 C9 . . . . -101.2(4) ?
    P1 Hg1 P2 C9 . . . . 124.9(4) ?
    Cl1 Hg1 P2 C9 . . . . 8.2(4) ?
    Cl2 Hg1 P2 C2 . . . . 139.0(4) ?
    P1 Hg1 P2 C2 . . . . 5.0(4) ?
    Cl1 Hg1 P2 C2 . . . . -111.7(4) ?
    Cl2 Hg1 Cl1 Hg2 . . . . -23.46(14) ?
    P1 Hg1 Cl1 Hg2 . . . . 108.06(13) ?
    P2 Hg1 Cl1 Hg2 . . . . -145.84(10) ?
    Cl3 Hg2 Cl1 Hg1 . . . . 124.14(18) ?
    Cl4 Hg2 Cl1 Hg1 . . . . -72.4(2) ?
    Cl2 Hg2 Cl1 Hg1 . . . . 21.15(13) ?
    P1 Hg1 Cl2 Hg2 . . . . -95.34(14) ?
    P2 Hg1 Cl2 Hg2 . . . . 148.51(10) ?
    Cl1 Hg1 Cl2 Hg2 . . . . 24.38(15) ?
    Cl3 Hg2 Cl2 Hg1 . . . . -113.91(17) ?
    Cl4 Hg2 Cl2 Hg1 . . . . 83.1(2) ?
    Cl1 Hg2 Cl2 Hg1 . . . . -21.44(13) ?
    C2 B1 B2 C1 . . . . -40.6(10) ?
    B6 B1 B2 C1 . . . . -100.2(11) ?
    B7 B1 B2 C1 . . . . -135.3(13) ?
    C1 B1 B2 B7 . . . . 135.3(13) ?
    C2 B1 B2 B7 . . . . 94.6(13) ?
    B6 B1 B2 B7 . . . . 35.0(11) ?
    C1 B1 B2 B3 . . . . 34.4(11) ?
    C2 B1 B2 B3 . . . . -6.2(15) ?
    B6 B1 B2 B3 . . . . -65.8(14) ?
    B7 B1 B2 B3 . . . . -100.8(14) ?
    C1 B1 B2 B8 . . . . 96.8(13) ?
    C2 B1 B2 B8 . . . . 56.1(14) ?
    B6 B1 B2 B8 . . . . -3.5(15) ?
    B7 B1 B2 B8 . . . . -38.5(12) ?
    B7 B2 B3 C1 . . . . -99.3(12) ?
    B1 B2 B3 C1 . . . . -34.9(11) ?
    B8 B2 B3 C1 . . . . -135.4(12) ?
    C1 B2 B3 B4 . . . . 34.2(11) ?
    B7 B2 B3 B4 . . . . -65.1(14) ?
    B1 B2 B3 B4 . . . . -0.7(16) ?
    B8 B2 B3 B4 . . . . -101.3(13) ?
    C1 B2 B3 B8 . . . . 135.4(12) ?
    B7 B2 B3 B8 . . . . 36.1(12) ?
    B1 B2 B3 B8 . . . . 100.6(13) ?
    C1 B2 B3 B9 . . . . 98.6(12) ?
    B7 B2 B3 B9 . . . . -0.7(15) ?
    B1 B2 B3 B9 . . . . 63.7(15) ?
    B8 B2 B3 B9 . . . . -36.9(12) ?
    B2 B3 B4 C1 . . . . -34.2(11) ?
    B8 B3 B4 C1 . . . . -98.6(12) ?
    B9 B3 B4 C1 . . . . -137.6(12) ?
    C1 B3 B4 C2 . . . . 41.5(11) ?
    B2 B3 B4 C2 . . . . 7.3(16) ?
    B8 B3 B4 C2 . . . . -57.1(15) ?
    B9 B3 B4 C2 . . . . -96.1(12) ?
    C1 B3 B4 B5 . . . . 101.9(11) ?
    B2 B3 B4 B5 . . . . 67.7(14) ?
    B8 B3 B4 B5 . . . . 3.3(15) ?
    B9 B3 B4 B5 . . . . -35.7(11) ?
    C1 B3 B4 B9 . . . . 137.6(12) ?
    B2 B3 B4 B9 . . . . 103.4(13) ?
    B8 B3 B4 B9 . . . . 39.0(12) ?
    C1 B4 B5 C2 . . . . -40.7(10) ?
    B3 B4 B5 C2 . . . . -102.0(11) ?
    B9 B4 B5 C2 . . . . -138.1(13) ?
    C1 B4 B5 B9 . . . . 97.4(13) ?
    C2 B4 B5 B9 . . . . 138.1(13) ?
    B3 B4 B5 B9 . . . . 36.2(11) ?
    C1 B4 B5 B6 . . . . -5.1(15) ?
    C2 B4 B5 B6 . . . . 35.7(10) ?
    B3 B4 B5 B6 . . . . -66.3(13) ?
    B9 B4 B5 B6 . . . . -102.4(13) ?
    C1 B4 B5 B10 . . . . 57.7(14) ?
    C2 B4 B5 B10 . . . . 98.4(13) ?
    B3 B4 B5 B10 . . . . -3.5(14) ?
    B9 B4 B5 B10 . . . . -39.7(12) ?
    B9 B5 B6 C2 . . . . -101.2(12) ?
    B4 B5 B6 C2 . . . . -36.4(10) ?
    B10 B5 B6 C2 . . . . -137.9(12) ?
    C2 B5 B6 B7 . . . . 99.5(12) ?
    B9 B5 B6 B7 . . . . -1.7(15) ?
    B4 B5 B6 B7 . . . . 63.1(14) ?
    B10 B5 B6 B7 . . . . -38.4(11) ?
    C2 B5 B6 B10 . . . . 137.9(12) ?
    B9 B5 B6 B10 . . . . 36.6(11) ?
    B4 B5 B6 B10 . . . . 101.5(12) ?
    C2 B5 B6 B1 . . . . 35.0(10) ?
    B9 B5 B6 B1 . . . . -66.3(14) ?
    B4 B5 B6 B1 . . . . -1.4(14) ?
    B10 B5 B6 B1 . . . . -102.9(12) ?
    C1 B1 B6 C2 . . . . 41.8(10) ?
    B2 B1 B6 C2 . . . . 101.8(11) ?
    B7 B1 B6 C2 . . . . 136.9(12) ?
    C1 B1 B6 B7 . . . . -95.1(12) ?
    C2 B1 B6 B7 . . . . -136.9(12) ?
    B2 B1 B6 B7 . . . . -35.1(11) ?
    C1 B1 B6 B5 . . . . 7.3(14) ?
    C2 B1 B6 B5 . . . . -34.5(10) ?
    B2 B1 B6 B5 . . . . 67.3(13) ?
    B7 B1 B6 B5 . . . . 102.4(12) ?
    C1 B1 B6 B10 . . . . -56.7(14) ?
    C2 B1 B6 B10 . . . . -98.5(12) ?
    B2 B1 B6 B10 . . . . 3.3(15) ?
    B7 B1 B6 B10 . . . . 38.4(12) ?
    C1 B2 B7 B8 . . . . -97.1(13) ?
    B3 B2 B7 B8 . . . . -36.3(12) ?
    B1 B2 B7 B8 . . . . -136.0(13) ?
    C1 B2 B7 B6 . . . . 2.5(17) ?
    B3 B2 B7 B6 . . . . 63.2(15) ?
    B1 B2 B7 B6 . . . . -36.4(12) ?
    B8 B2 B7 B6 . . . . 99.6(15) ?
    C1 B2 B7 B10 . . . . -61.3(15) ?
    B3 B2 B7 B10 . . . . -0.6(15) ?
    B1 B2 B7 B10 . . . . -100.2(13) ?
    B8 B2 B7 B10 . . . . 35.8(12) ?
    C1 B2 B7 B1 . . . . 39.0(11) ?
    B3 B2 B7 B1 . . . . 99.7(12) ?
    B8 B2 B7 B1 . . . . 136.0(13) ?
    C2 B6 B7 B8 . . . . 63.9(15) ?
    B5 B6 B7 B8 . . . . 2.8(15) ?
    B10 B6 B7 B8 . . . . -35.7(12) ?
    B1 B6 B7 B8 . . . . 101.8(13) ?
    C2 B6 B7 B2 . . . . -1.5(17) ?
    B5 B6 B7 B2 . . . . -62.7(15) ?
    B10 B6 B7 B2 . . . . -101.2(14) ?
    B1 B6 B7 B2 . . . . 36.4(12) ?
    C2 B6 B7 B10 . . . . 99.7(12) ?
    B5 B6 B7 B10 . . . . 38.5(11) ?
    B1 B6 B7 B10 . . . . 137.6(12) ?
    C2 B6 B7 B1 . . . . -37.9(10) ?
    B5 B6 B7 B1 . . . . -99.1(11) ?
    B10 B6 B7 B1 . . . . -137.6(12) ?
    C1 B1 B7 B8 . . . . 2.8(16) ?
    C2 B1 B7 B8 . . . . -63.6(15) ?
    B2 B1 B7 B8 . . . . 40.2(13) ?
    B6 B1 B7 B8 . . . . -99.5(15) ?
    C1 B1 B7 B2 . . . . -37.4(11) ?
    C2 B1 B7 B2 . . . . -103.8(12) ?
    B6 B1 B7 B2 . . . . -139.7(13) ?
    C1 B1 B7 B6 . . . . 102.3(11) ?
    C2 B1 B7 B6 . . . . 35.9(10) ?
    B2 B1 B7 B6 . . . . 139.7(13) ?
    C1 B1 B7 B10 . . . . 64.5(14) ?
    C2 B1 B7 B10 . . . . -1.9(14) ?
    B2 B1 B7 B10 . . . . 101.9(13) ?
    B6 B1 B7 B10 . . . . -37.9(11) ?
    B2 B7 B8 B10 . . . . 139.4(13) ?
    B6 B7 B8 B10 . . . . 36.5(12) ?
    B1 B7 B8 B10 . . . . 100.1(14) ?
    B2 B7 B8 B9 . . . . 100.2(14) ?
    B6 B7 B8 B9 . . . . -2.8(17) ?
    B10 B7 B8 B9 . . . . -39.2(12) ?
    B1 B7 B8 B9 . . . . 60.8(17) ?
    B2 B7 B8 B3 . . . . 36.3(12) ?
    B6 B7 B8 B3 . . . . -66.7(16) ?
    B10 B7 B8 B3 . . . . -103.2(15) ?
    B1 B7 B8 B3 . . . . -3.1(18) ?
    B6 B7 B8 B2 . . . . -102.9(13) ?
    B10 B7 B8 B2 . . . . -139.4(13) ?
    B1 B7 B8 B2 . . . . -39.4(12) ?
    C1 B3 B8 B10 . . . . -62.8(16) ?
    B2 B3 B8 B10 . . . . -101.2(14) ?
    B4 B3 B8 B10 . . . . -1.8(16) ?
    B9 B3 B8 B10 . . . . 37.8(12) ?
    C1 B3 B8 B7 . . . . 2.1(17) ?
    B2 B3 B8 B7 . . . . -36.2(12) ?
    B4 B3 B8 B7 . . . . 63.1(16) ?
    B9 B3 B8 B7 . . . . 102.8(14) ?
    C1 B3 B8 B9 . . . . -100.6(12) ?
    B2 B3 B8 B9 . . . . -139.0(12) ?
    B4 B3 B8 B9 . . . . -39.6(11) ?
    C1 B3 B8 B2 . . . . 38.4(11) ?
    B4 B3 B8 B2 . . . . 99.4(12) ?
    B9 B3 B8 B2 . . . . 139.0(12) ?
    C1 B2 B8 B10 . . . . 63.8(16) ?
    B7 B2 B8 B10 . . . . -37.2(13) ?
    B3 B2 B8 B10 . . . . 101.6(15) ?
    B1 B2 B8 B10 . . . . 2.5(17) ?
    C1 B2 B8 B7 . . . . 101.0(12) ?
    B3 B2 B8 B7 . . . . 138.8(13) ?
    B1 B2 B8 B7 . . . . 39.6(12) ?
    C1 B2 B8 B9 . . . . -0.9(15) ?
    B7 B2 B8 B9 . . . . -101.9(14) ?
    B3 B2 B8 B9 . . . . 36.9(11) ?
    B1 B2 B8 B9 . . . . -62.3(15) ?
    C1 B2 B8 B3 . . . . -37.8(10) ?
    B7 B2 B8 B3 . . . . -138.8(13) ?
    B1 B2 B8 B3 . . . . -99.2(12) ?
    C2 B5 B9 B8 . . . . -61.4(16) ?
    B6 B5 B9 B8 . . . . 0.0(16) ?
    B4 B5 B9 B8 . . . . -98.9(13) ?
    B10 B5 B9 B8 . . . . 36.5(12) ?
    C2 B5 B9 B10 . . . . -98.0(14) ?
    B6 B5 B9 B10 . . . . -36.5(11) ?
    B4 B5 B9 B10 . . . . -135.4(13) ?
    C2 B5 B9 B3 . . . . 1.6(17) ?
    B6 B5 B9 B3 . . . . 63.0(15) ?
    B4 B5 B9 B3 . . . . -35.9(12) ?
    B10 B5 B9 B3 . . . . 99.6(14) ?
    C2 B5 B9 B4 . . . . 37.5(11) ?
    B6 B5 B9 B4 . . . . 98.9(12) ?
    B10 B5 B9 B4 . . . . 135.4(13) ?
    B10 B8 B9 B5 . . . . -37.7(11) ?
    B7 B8 B9 B5 . . . . 1.7(17) ?
    B3 B8 B9 B5 . . . . 100.8(12) ?
    B2 B8 B9 B5 . . . . 64.5(15) ?
    B7 B8 B9 B10 . . . . 39.4(12) ?
    B3 B8 B9 B10 . . . . 138.6(12) ?
    B2 B8 B9 B10 . . . . 102.2(13) ?
    B10 B8 B9 B3 . . . . -138.6(12) ?
    B7 B8 B9 B3 . . . . -99.1(13) ?
    B2 B8 B9 B3 . . . . -36.4(11) ?
    B10 B8 B9 B4 . . . . -100.2(12) ?
    B7 B8 B9 B4 . . . . -60.7(15) ?
    B3 B8 B9 B4 . . . . 38.4(10) ?
    B2 B8 B9 B4 . . . . 2.0(15) ?
    C1 B3 B9 B5 . . . . -0.7(17) ?
    B2 B3 B9 B5 . . . . -62.2(16) ?
    B4 B3 B9 B5 . . . . 36.1(12) ?
    B8 B3 B9 B5 . . . . -99.8(14) ?
    C1 B3 B9 B8 . . . . 99.1(12) ?
    B2 B3 B9 B8 . . . . 37.6(11) ?
    B4 B3 B9 B8 . . . . 135.9(11) ?
    C1 B3 B9 B10 . . . . 63.2(15) ?
    B2 B3 B9 B10 . . . . 1.7(15) ?
    B4 B3 B9 B10 . . . . 100.0(12) ?
    B8 B3 B9 B10 . . . . -35.9(11) ?
    C1 B3 B9 B4 . . . . -36.8(10) ?
    B2 B3 B9 B4 . . . . -98.3(12) ?
    B8 B3 B9 B4 . . . . -135.9(11) ?
    C1 B4 B9 B5 . . . . -103.0(12) ?
    C2 B4 B9 B5 . . . . -35.4(11) ?
    B3 B4 B9 B5 . . . . -139.4(13) ?
    C1 B4 B9 B8 . . . . -2.3(14) ?
    C2 B4 B9 B8 . . . . 65.3(14) ?
    B3 B4 B9 B8 . . . . -38.8(11) ?
    B5 B4 B9 B8 . . . . 100.6(13) ?
    C1 B4 B9 B10 . . . . -63.2(14) ?
    C2 B4 B9 B10 . . . . 4.5(16) ?
    B3 B4 B9 B10 . . . . -99.6(14) ?
    B5 B4 B9 B10 . . . . 39.8(12) ?
    C1 B4 B9 B3 . . . . 36.4(10) ?
    C2 B4 B9 B3 . . . . 104.0(12) ?
    B5 B4 B9 B3 . . . . 139.4(13) ?
    B7 B8 B10 B6 . . . . -36.6(12) ?
    B9 B8 B10 B6 . . . . 100.3(13) ?
    B3 B8 B10 B6 . . . . 62.7(17) ?
    B2 B8 B10 B6 . . . . -0.4(18) ?
    B7 B8 B10 B9 . . . . -136.9(12) ?
    B3 B8 B10 B9 . . . . -37.6(12) ?
    B2 B8 B10 B9 . . . . -100.7(14) ?
    B9 B8 B10 B7 . . . . 136.9(12) ?
    B3 B8 B10 B7 . . . . 99.3(13) ?
    B2 B8 B10 B7 . . . . 36.2(12) ?
    B7 B8 B10 B5 . . . . -99.7(13) ?
    B9 B8 B10 B5 . . . . 37.2(12) ?
    B3 B8 B10 B5 . . . . -0.4(17) ?
    B2 B8 B10 B5 . . . . -63.5(17) ?
    C2 B6 B10 B8 . . . . -64.0(16) ?
    B7 B6 B10 B8 . . . . 36.9(13) ?
    B5 B6 B10 B8 . . . . -100.4(14) ?
    B1 B6 B10 B8 . . . . -1.8(17) ?
    C2 B6 B10 B9 . . . . 0.3(16) ?
    B7 B6 B10 B9 . . . . 101.3(14) ?
    B5 B6 B10 B9 . . . . -36.1(12) ?
    B1 B6 B10 B9 . . . . 62.6(16) ?
    C2 B6 B10 B7 . . . . -101.0(12) ?
    B5 B6 B10 B7 . . . . -137.4(12) ?
    B1 B6 B10 B7 . . . . -38.7(11) ?
    C2 B6 B10 B5 . . . . 36.4(11) ?
    B7 B6 B10 B5 . . . . 137.4(12) ?
    B1 B6 B10 B5 . . . . 98.6(12) ?
    B5 B9 B10 B8 . . . . 137.9(13) ?
    B3 B9 B10 B8 . . . . 36.7(11) ?
    B4 B9 B10 B8 . . . . 98.6(13) ?
    B5 B9 B10 B6 . . . . 36.2(11) ?
    B8 B9 B10 B6 . . . . -101.7(14) ?
    B3 B9 B10 B6 . . . . -65.0(15) ?
    B4 B9 B10 B6 . . . . -3.0(17) ?
    B5 B9 B10 B7 . . . . 99.2(12) ?
    B8 B9 B10 B7 . . . . -38.7(12) ?
    B3 B9 B10 B7 . . . . -2.0(16) ?
    B4 B9 B10 B7 . . . . 59.9(15) ?
    B8 B9 B10 B5 . . . . -137.9(13) ?
    B3 B9 B10 B5 . . . . -101.2(13) ?
    B4 B9 B10 B5 . . . . -39.3(11) ?
    B2 B7 B10 B8 . . . . -37.3(12) ?
    B6 B7 B10 B8 . . . . -139.0(13) ?
    B1 B7 B10 B8 . . . . -101.0(13) ?
    B8 B7 B10 B6 . . . . 139.0(13) ?
    B2 B7 B10 B6 . . . . 101.6(13) ?
    B1 B7 B10 B6 . . . . 38.0(10) ?
    B8 B7 B10 B9 . . . . 39.0(12) ?
    B2 B7 B10 B9 . . . . 1.6(16) ?
    B6 B7 B10 B9 . . . . -100.0(12) ?
    B1 B7 B10 B9 . . . . -62.0(15) ?
    B8 B7 B10 B5 . . . . 101.3(13) ?
    B2 B7 B10 B5 . . . . 64.0(15) ?
    B6 B7 B10 B5 . . . . -37.6(10) ?
    B1 B7 B10 B5 . . . . 0.4(15) ?
    C2 B5 B10 B8 . . . . 64.9(15) ?
    B9 B5 B10 B8 . . . . -38.0(12) ?
    B6 B5 B10 B8 . . . . 101.2(14) ?
    B4 B5 B10 B8 . . . . 2.4(16) ?
    C2 B5 B10 B6 . . . . -36.2(10) ?
    B9 B5 B10 B6 . . . . -139.2(12) ?
    B4 B5 B10 B6 . . . . -98.7(11) ?
    C2 B5 B10 B9 . . . . 102.9(12) ?
    B6 B5 B10 B9 . . . . 139.2(12) ?
    B4 B5 B10 B9 . . . . 40.4(11) ?
    C2 B5 B10 B7 . . . . 1.4(15) ?
    B9 B5 B10 B7 . . . . -101.5(13) ?
    B6 B5 B10 B7 . . . . 37.6(11) ?
    B4 B5 B10 B7 . . . . -61.1(14) ?
    B4 B3 C1 B2 . . . . -140.6(12) ?
    B8 B3 C1 B2 . . . . -39.9(12) ?
    B9 B3 C1 B2 . . . . -102.4(14) ?
    B2 B3 C1 B4 . . . . 140.6(12) ?
    B8 B3 C1 B4 . . . . 100.7(13) ?
    B9 B3 C1 B4 . . . . 38.1(12) ?
    B2 B3 C1 B1 . . . . 39.6(12) ?
    B4 B3 C1 B1 . . . . -101.0(13) ?
    B8 B3 C1 B1 . . . . -0.3(16) ?
    B9 B3 C1 B1 . . . . -62.9(15) ?
    B2 B3 C1 C2 . . . . 102.1(11) ?
    B4 B3 C1 C2 . . . . -38.5(10) ?
    B8 B3 C1 C2 . . . . 62.2(13) ?
    B9 B3 C1 C2 . . . . -0.3(15) ?
    B2 B3 C1 P1 . . . . -111.1(13) ?
    B4 B3 C1 P1 . . . . 108.3(12) ?
    B8 B3 C1 P1 . . . . -151.0(11) ?
    B9 B3 C1 P1 . . . . 146.4(11) ?
    B7 B2 C1 B3 . . . . 100.0(14) ?
    B1 B2 C1 B3 . . . . 140.1(12) ?
    B8 B2 C1 B3 . . . . 38.6(11) ?
    B7 B2 C1 B4 . . . . 60.7(15) ?
    B3 B2 C1 B4 . . . . -39.3(11) ?
    B1 B2 C1 B4 . . . . 100.9(12) ?
    B8 B2 C1 B4 . . . . -0.7(15) ?
    B7 B2 C1 B1 . . . . -40.2(11) ?
    B3 B2 C1 B1 . . . . -140.1(12) ?
    B8 B2 C1 B1 . . . . -101.6(12) ?
    B7 B2 C1 C2 . . . . -2.5(15) ?
    B3 B2 C1 C2 . . . . -102.4(11) ?
    B1 B2 C1 C2 . . . . 37.7(10) ?
    B8 B2 C1 C2 . . . . -63.9(12) ?
    B7 B2 C1 P1 . . . . -145.7(11) ?
    B3 B2 C1 P1 . . . . 114.4(11) ?
    B1 B2 C1 P1 . . . . -105.5(11) ?
    B8 B2 C1 P1 . . . . 153.0(10) ?
    C2 B4 C1 B3 . . . . -136.3(11) ?
    B5 B4 C1 B3 . . . . -99.1(13) ?
    B9 B4 C1 B3 . . . . -37.3(11) ?
    C2 B4 C1 B2 . . . . -97.0(12) ?
    B3 B4 C1 B2 . . . . 39.3(11) ?
    B5 B4 C1 B2 . . . . -59.9(14) ?
    B9 B4 C1 B2 . . . . 1.9(14) ?
    C2 B4 C1 B1 . . . . -27.2(10) ?
    B3 B4 C1 B1 . . . . 109.1(12) ?
    B5 B4 C1 B1 . . . . 10.0(14) ?
    B9 B4 C1 B1 . . . . 71.8(12) ?
    B3 B4 C1 C2 . . . . 136.3(11) ?
    B5 B4 C1 C2 . . . . 37.2(9) ?
    B9 B4 C1 C2 . . . . 99.0(11) ?
    C2 B4 C1 P1 . . . . 108.7(10) ?
    B3 B4 C1 P1 . . . . -115.0(11) ?
    B5 B4 C1 P1 . . . . 145.9(10) ?
    B9 B4 C1 P1 . . . . -152.3(9) ?
    C2 B1 C1 B3 . . . . 97.2(12) ?
    B2 B1 C1 B3 . . . . -39.6(12) ?
    B6 B1 C1 B3 . . . . 59.1(14) ?
    B7 B1 C1 B3 . . . . -1.5(15) ?
    C2 B1 C1 B2 . . . . 136.8(11) ?
    B6 B1 C1 B2 . . . . 98.7(12) ?
    B7 B1 C1 B2 . . . . 38.0(11) ?
    C2 B1 C1 B4 . . . . 27.4(10) ?
    B2 B1 C1 B4 . . . . -109.5(12) ?
    B6 B1 C1 B4 . . . . -10.8(14) ?
    B7 B1 C1 B4 . . . . -71.4(13) ?
    B2 B1 C1 C2 . . . . -136.8(11) ?
    B6 B1 C1 C2 . . . . -38.1(9) ?
    B7 B1 C1 C2 . . . . -98.8(11) ?
    C2 B1 C1 P1 . . . . -109.9(10) ?
    B2 B1 C1 P1 . . . . 113.3(12) ?
    B6 B1 C1 P1 . . . . -148.0(9) ?
    B7 B1 C1 P1 . . . . 151.4(10) ?
    C15 P1 C1 B3 . . . . 100.8(11) ?
    C21 P1 C1 B3 . . . . -17.3(13) ?
    Hg1 P1 C1 B3 . . . . -139.9(10) ?
    C15 P1 C1 B2 . . . . 23.7(11) ?
    C21 P1 C1 B2 . . . . -94.4(11) ?
    Hg1 P1 C1 B2 . . . . 143.0(9) ?
    C15 P1 C1 B4 . . . . 176.6(9) ?
    C21 P1 C1 B4 . . . . 58.5(11) ?
    Hg1 P1 C1 B4 . . . . -64.1(9) ?
    C15 P1 C1 B1 . . . . -49.9(11) ?
    C21 P1 C1 B1 . . . . -167.9(9) ?
    Hg1 P1 C1 B1 . . . . 69.5(10) ?
    C15 P1 C1 C2 . . . . -115.7(9) ?
    C21 P1 C1 C2 . . . . 126.2(9) ?
    Hg1 P1 C1 C2 . . . . 3.6(9) ?
    B7 B6 C2 B5 . . . . -101.2(13) ?
    B10 B6 C2 B5 . . . . -37.6(12) ?
    B1 B6 C2 B5 . . . . -140.1(11) ?
    B7 B6 C2 B1 . . . . 38.9(11) ?
    B5 B6 C2 B1 . . . . 140.1(11) ?
    B10 B6 C2 B1 . . . . 102.5(12) ?
    B7 B6 C2 B4 . . . . -60.8(15) ?
    B5 B6 C2 B4 . . . . 40.4(11) ?
    B10 B6 C2 B4 . . . . 2.8(16) ?
    B1 B6 C2 B4 . . . . -99.7(12) ?
    B7 B6 C2 C1 . . . . 0.0(14) ?
    B5 B6 C2 C1 . . . . 101.2(10) ?
    B10 B6 C2 C1 . . . . 63.6(13) ?
    B1 B6 C2 C1 . . . . -38.9(9) ?
    B7 B6 C2 P2 . . . . 143.2(11) ?
    B5 B6 C2 P2 . . . . -115.7(12) ?
    B10 B6 C2 P2 . . . . -153.3(11) ?
    B1 B6 C2 P2 . . . . 104.2(11) ?
    B9 B5 C2 B6 . . . . 100.2(14) ?
    B4 B5 C2 B6 . . . . 138.6(12) ?
    B10 B5 C2 B6 . . . . 37.1(11) ?
    B9 B5 C2 B1 . . . . 60.3(16) ?
    B6 B5 C2 B1 . . . . -40.0(11) ?
    B4 B5 C2 B1 . . . . 98.7(12) ?
    B10 B5 C2 B1 . . . . -2.9(15) ?
    B9 B5 C2 B4 . . . . -38.4(12) ?
    B6 B5 C2 B4 . . . . -138.6(12) ?
    B10 B5 C2 B4 . . . . -101.6(12) ?
    B9 B5 C2 C1 . . . . -1.8(15) ?
    B6 B5 C2 C1 . . . . -102.0(11) ?
    B4 B5 C2 C1 . . . . 36.6(10) ?
    B10 B5 C2 C1 . . . . -65.0(12) ?
    B9 B5 C2 P2 . . . . -146.5(11) ?
    B6 B5 C2 P2 . . . . 113.3(12) ?
    B4 B5 C2 P2 . . . . -108.1(12) ?
    B10 B5 C2 P2 . . . . 150.3(10) ?
    C1 B1 C2 B6 . . . . -135.1(10) ?
    B2 B1 C2 B6 . . . . -97.7(12) ?
    B7 B1 C2 B6 . . . . -36.8(10) ?
    C1 B1 C2 B5 . . . . -95.2(11) ?
    B2 B1 C2 B5 . . . . -57.8(15) ?
    B6 B1 C2 B5 . . . . 39.9(11) ?
    B7 B1 C2 B5 . . . . 3.1(14) ?
    C1 B1 C2 B4 . . . . -26.5(10) ?
    B2 B1 C2 B4 . . . . 10.9(14) ?
    B6 B1 C2 B4 . . . . 108.6(11) ?
    B7 B1 C2 B4 . . . . 71.8(12) ?
    B2 B1 C2 C1 . . . . 37.4(10) ?
    B6 B1 C2 C1 . . . . 135.1(10) ?
    B7 B1 C2 C1 . . . . 98.3(11) ?
    C1 B1 C2 P2 . . . . 109.0(10) ?
    B2 B1 C2 P2 . . . . 146.4(10) ?
    B6 B1 C2 P2 . . . . -115.9(11) ?
    B7 B1 C2 P2 . . . . -152.7(9) ?
    C1 B4 C2 B6 . . . . 96.4(12) ?
    B3 B4 C2 B6 . . . . 58.1(15) ?
    B5 B4 C2 B6 . . . . -40.7(12) ?
    B9 B4 C2 B6 . . . . -4.6(15) ?
    C1 B4 C2 B5 . . . . 137.1(12) ?
    B3 B4 C2 B5 . . . . 98.8(13) ?
    B9 B4 C2 B5 . . . . 36.1(11) ?
    C1 B4 C2 B1 . . . . 26.9(10) ?
    B3 B4 C2 B1 . . . . -11.4(15) ?
    B5 B4 C2 B1 . . . . -110.2(12) ?
    B9 B4 C2 B1 . . . . -74.1(13) ?
    B3 B4 C2 C1 . . . . -38.3(10) ?
    B5 B4 C2 C1 . . . . -137.1(12) ?
    B9 B4 C2 C1 . . . . -101.0(12) ?
    C1 B4 C2 P2 . . . . -106.6(11) ?
    B3 B4 C2 P2 . . . . -144.8(10) ?
    B5 B4 C2 P2 . . . . 116.3(12) ?
    B9 B4 C2 P2 . . . . 152.5(10) ?
    B3 C1 C2 B6 . . . . -66.5(12) ?
    B2 C1 C2 B6 . . . . 1.6(13) ?
    B4 C1 C2 B6 . . . . -107.5(12) ?
    B1 C1 C2 B6 . . . . 42.1(10) ?
    P1 C1 C2 B6 . . . . 145.4(9) ?
    B3 C1 C2 B5 . . . . 1.3(14) ?
    B2 C1 C2 B5 . . . . 69.4(13) ?
    B4 C1 C2 B5 . . . . -39.7(11) ?
    B1 C1 C2 B5 . . . . 109.9(12) ?
    P1 C1 C2 B5 . . . . -146.8(10) ?
    B3 C1 C2 B1 . . . . -108.5(12) ?
    B2 C1 C2 B1 . . . . -40.5(11) ?
    B4 C1 C2 B1 . . . . -149.5(12) ?
    P1 C1 C2 B1 . . . . 103.3(10) ?
    B3 C1 C2 B4 . . . . 41.0(11) ?
    B2 C1 C2 B4 . . . . 109.1(12) ?
    B1 C1 C2 B4 . . . . 149.5(12) ?
    P1 C1 C2 B4 . . . . -107.1(11) ?
    B3 C1 C2 P2 . . . . 148.5(9) ?
    B2 C1 C2 P2 . . . . -143.4(10) ?
    B4 C1 C2 P2 . . . . 107.5(11) ?
    B1 C1 C2 P2 . . . . -103.0(10) ?
    P1 C1 C2 P2 . . . . 0.4(13) ?
    C3 P2 C2 B6 . . . . -19.7(12) ?
    C9 P2 C2 B6 . . . . 97.3(11) ?
    Hg1 P2 C2 B6 . . . . -143.8(10) ?
    C3 P2 C2 B5 . . . . -98.7(11) ?
    C9 P2 C2 B5 . . . . 18.3(13) ?
    Hg1 P2 C2 B5 . . . . 137.2(10) ?
    C3 P2 C2 B1 . . . . 54.7(10) ?
    C9 P2 C2 B1 . . . . 171.7(9) ?
    Hg1 P2 C2 B1 . . . . -69.4(9) ?
    C3 P2 C2 B4 . . . . -174.7(10) ?
    C9 P2 C2 B4 . . . . -57.7(12) ?
    Hg1 P2 C2 B4 . . . . 61.2(10) ?
    C3 P2 C2 C1 . . . . 120.0(8) ?
    C9 P2 C2 C1 . . . . -123.0(9) ?
    Hg1 P2 C2 C1 . . . . -4.1(9) ?
    C9 P2 C3 C4 . . . . -29.5(12) ?
    C2 P2 C3 C4 . . . . 89.1(11) ?
    Hg1 P2 C3 C4 . . . . -155.8(9) ?
    C9 P2 C3 C8 . . . . 99.1(10) ?
    C2 P2 C3 C8 . . . . -142.3(10) ?
    Hg1 P2 C3 C8 . . . . -27.2(11) ?
    C8 C3 C4 C5 . . . . 57.7(17) ?
    P2 C3 C4 C5 . . . . -173.4(11) ?
    C3 C4 C5 C6 . . . . -58(2) ?
    C4 C5 C6 C7 . . . . 56(2) ?
    C5 C6 C7 C8 . . . . -55(2) ?
    C6 C7 C8 C3 . . . . 54.1(18) ?
    C4 C3 C8 C7 . . . . -55.4(16) ?
    P2 C3 C8 C7 . . . . 174.5(10) ?
    C3 P2 C9 C10 . . . . -67.1(11) ?
    C2 P2 C9 C10 . . . . 179.4(10) ?
    Hg1 P2 C9 C10 . . . . 63.7(10) ?
    C3 P2 C9 C14 . . . . 173.0(9) ?
    C2 P2 C9 C14 . . . . 59.5(11) ?
    Hg1 P2 C9 C14 . . . . -56.3(10) ?
    C14 C9 C10 C11 . . . . -54.7(19) ?
    P2 C9 C10 C11 . . . . -176.6(13) ?
    C9 C10 C11 C12 . . . . 57(2) ?
    C10 C11 C12 C13 . . . . -58(2) ?
    C11 C12 C13 C14 . . . . 60(2) ?
    C12 C13 C14 C9 . . . . -58.1(19) ?
    C10 C9 C14 C13 . . . . 54.4(16) ?
    P2 C9 C14 C13 . . . . 170.9(11) ?
    C21 P1 C15 C20 . . . . -100.2(11) ?
    C1 P1 C15 C20 . . . . 141.2(10) ?
    Hg1 P1 C15 C20 . . . . 27.8(11) ?
    C21 P1 C15 C16 . . . . 24.7(12) ?
    C1 P1 C15 C16 . . . . -93.9(11) ?
    Hg1 P1 C15 C16 . . . . 152.8(9) ?
    C20 C15 C16 C17 . . . . -53.1(18) ?
    P1 C15 C16 C17 . . . . -178.0(11) ?
    C15 C16 C17 C18 . . . . 57.3(18) ?
    C16 C17 C18 C19 . . . . -60.0(19) ?
    C17 C18 C19 C20 . . . . 59(2) ?
    C18 C19 C20 C15 . . . . -56(2) ?
    C16 C15 C20 C19 . . . . 53.2(18) ?
    P1 C15 C20 C19 . . . . -179.8(12) ?
    C15 P1 C21 C22 . . . . 68.0(10) ?
    C1 P1 C21 C22 . . . . -177.2(9) ?
    Hg1 P1 C21 C22 . . . . -60.0(9) ?
    C15 P1 C21 C26 . . . . -170.9(10) ?
    C1 P1 C21 C26 . . . . -56.0(12) ?
    Hg1 P1 C21 C26 . . . . 61.2(11) ?
    C26 C21 C22 C23 . . . . 57.5(16) ?
    P1 C21 C22 C23 . . . . -178.5(10) ?
    C21 C22 C23 C24 . . . . -56.6(19) ?
    C22 C23 C24 C25 . . . . 56(2) ?
    C23 C24 C25 C26 . . . . -59(2) ?
    C24 C25 C26 C21 . . . . 58.5(19) ?
    C22 C21 C26 C25 . . . . -57.1(16) ?
    P1 C21 C26 C25 . . . . -175.5(10) ?
loop_
    _geom_hbond_atom_site_label_D
    _geom_hbond_atom_site_label_H
    _geom_hbond_atom_site_label_A
    _geom_hbond_site_symmetry_A
    _geom_hbond_distance_DH
    _geom_hbond_distance_HA
    _geom_hbond_distance_DA
    _geom_hbond_angle_DHA
    _geom_hbond_publ_flag
    B1 H1 Cl3 2_556 1.10 2.71 3.791(16) 169 y
data_global
_journal_date_recd_electronic     2014-03-08
_journal_date_accepted     2014-03-19
_journal_name_full     'Acta Crystallographica, Section E'
_journal_year     2014
_journal_volume     70
_journal_issue      4
_journal_page_first     m140
_journal_page_last     m140
_journal_paper_category     QM
_journal_paper_doi     10.1107/S1600536814006096
_journal_coeditor_code     RZ5109
_publ_contact_author_name     'Liguo Yang'
_publ_contact_author_address
;
Department of Chemistry
University of Science and Technology Beijing
Beijing 100083
People's Republic of China
;
_publ_contact_author_email     yangliguo116@163.com
_publ_contact_author_fax     '86 10 6233 2462'
_publ_contact_author_phone     '86 10 6233 2592'
_publ_section_title
;\
[1,2-Bis(dicyclohexylphosphanyl)-1,2-dicarba-<i>closo</i>-dodecaborane-\
2\k^2^<i>P</i>,<i>P</i>']di-\m-chlorido-1:2\k^4^<i>Cl</i>:<i>Cl</i>-\
dichlorido-1\k^2^<i>Cl</i>-dimercury(II)
;
loop_
    _publ_author_name
    _publ_author_address
    'Liguo Yang'
;
Department of Chemistry,
University of Science and Technology Beijing
Beijing 100083
People's Republic of China
;
_iucr_refine_instructions_details
;
TITL 091007a in P2(1)
CELL 0.71073  10.2233  16.6581  11.7146  90.000  95.000  90.000
ZERR    2.00   0.0011   0.0018   0.0015   0.000   0.001   0.000
LATT -1
SYMM -X, 0.5+Y, -Z
SFAC C  H  B  P  Cl Hg
UNIT 52 108 20 4 8 4
OMIT     5  -5  11
OMIT     4  -6  11
OMIT     1  -5  10
OMIT     4  -4  10
OMIT     2  -8  12
OMIT     6  -4  11
OMIT     2  -4   9
OMIT     0  -7  12
OMIT     1  -7  11
OMIT     3  -7  12
OMIT     3  -3   9
OMIT     3  -5  10
OMIT     1   1  13
OMIT     4  -5  10
OMIT    -1  -7  12
OMIT     3  -4  10
OMIT    -1  -6  11
OMIT     2  -2   7
OMIT     3  -5  11
OMIT     5  -7  11
OMIT     5  -5  10
OMIT     2  -6  10
OMIT     2  -6  11
OMIT     1  -7  12
OMIT     3   1  13
OMIT     1   1  12
OMIT     0  -6  11
OMIT     0  -4  10
OMIT     4   2  11
OMIT    -1  -8  12
OMIT     0  -5  10
OMIT     1  -9  12
OMIT     4  -5  11
OMIT     2  -5  10
OMIT     4  -4   9
OMIT     1  -4   9
OMIT     2  -3   8
OMIT     3  -3   8
OMIT     2  -5  11
OMIT     1  -1  13
OMIT     0   2  13
OMIT     4  -3  10
OMIT     3  -7  11
OMIT    -1   4  11
OMIT    -2  -7  12
OMIT    -1  -7  11
OMIT     3  -5   9
OMIT     3  -4   9
OMIT     0   0  12
OMIT     1  -3   8
OMIT  -3.00  50.04
L.S. 8
ACTA
BOND $h
FMAP 2
PLAN 20
size 0.31 0.28 0.26
SADI 0.02 C21 C22 C22 C23 C23 C24 C24 C25 C25 C26 C26 C21
SADI 0.02 C15 C16 C16 C17 C17 C18 C18 C19 C19 C20 C20 C15
SADI 0.02 C3 C4 C4 C5 C5 C6 C6 C7 C7 C8 C8 C3
SADI 0.02 C9 C10 C10 C11 C11 C12 C12 C13 C13 C14 C14 C9
htab 2
conf
WGHT  0.089200 12.446800
FVAR  0.200260
TEMP 25
MOLE 1
Hg1    6   0.211936  0.331415  0.427055 11.000000  0.041940  0.036350 =
           0.035110  0.005020  0.001770 -0.000120
Hg2    6   0.195813  0.180763  0.668088 11.000000  0.062680  0.063830 =
           0.053510  0.014340  0.004500  0.007350
P1     4   0.321846  0.463179  0.475394 11.000000  0.028670  0.034190 =
           0.028430 -0.000790 -0.000760  0.000610
P2     4   0.170939  0.366946  0.217877 11.000000  0.022410  0.029640 =
           0.031520  0.002900  0.000090 -0.001820
Cl1    5   0.360475  0.214064  0.483589 11.000000  0.049290  0.046600 =
           0.064360  0.018080  0.011100  0.016820
Cl2    5   0.024257  0.271431  0.519664 11.000000  0.035110  0.061230 =
           0.055660  0.020310  0.005220  0.002840
Cl3    5   0.150626  0.049630  0.612826 11.000000  0.052100  0.055310 =
           0.137420  0.013950  0.023810  0.000650
Cl4    5   0.242483  0.281682  0.802239 11.000000  0.125140  0.095050 =
           0.051630  0.001800  0.007230  0.002100
B1     3   0.182136  0.545552  0.267458 11.000000  0.034990  0.031280 =
           0.043760 -0.002740 -0.001560  0.002370
AFIX 153
H1     2   0.089439  0.538493  0.307546 11.000000 -1.200000
AFIX 0
B2     3   0.308616  0.614642  0.321322 11.000000  0.040900  0.033550 =
           0.057940  0.000420 -0.011610 -0.002810
AFIX 153
H2     2   0.295270  0.654875  0.393856 11.000000 -1.200000
AFIX 0
B3     3   0.461576  0.567516  0.300358 11.000000  0.034800  0.042540 =
           0.044420 -0.011400 -0.000780 -0.011390
AFIX 153
H3     2   0.549524  0.577329  0.359739 11.000000 -1.200000
AFIX 0
B4     3   0.421980  0.472139  0.236848 11.000000  0.023780  0.042000 =
           0.047160 -0.003970 -0.002530 -0.004510
AFIX 153
H4     2   0.481115  0.418279  0.258910 11.000000 -1.200000
AFIX 0
B5     3   0.345745  0.490051  0.096096 11.000000  0.037370  0.051800 =
           0.034530  0.006460  0.002000 -0.014620
AFIX 153
H5     2   0.359425  0.449128  0.024409 11.000000 -1.200000
AFIX 0
B6     3   0.193740  0.538408  0.114553 11.000000  0.045690  0.046300 =
           0.015700  0.009400 -0.005650 -0.001610
AFIX 153
H6     2   0.106118  0.530390  0.054182 11.000000 -1.200000
AFIX 0
B7     3   0.227374  0.632051  0.183408 11.000000  0.052630  0.039060 =
           0.058830  0.006640 -0.014660 -0.002440
AFIX 153
H7     2   0.161462  0.683901  0.168520 11.000000 -1.200000
AFIX 0
B8     3   0.400395  0.642815  0.200636 11.000000  0.052860  0.052450 =
           0.055430  0.018810  0.003220 -0.018560
AFIX 153
H8     2   0.448054  0.701748  0.195439 11.000000 -1.200000
AFIX 0
B9     3   0.474725  0.554405  0.149261 11.000000  0.040830  0.063620 =
           0.048470 -0.002210  0.006500 -0.022190
AFIX 153
H9     2   0.569905  0.554783  0.112118 11.000000 -1.200000
AFIX 0
B10    3   0.329725  0.596932  0.077359 11.000000  0.053530  0.056130 =
           0.039150  0.017890 -0.000880 -0.019150
AFIX 153
H10    2   0.330818  0.626108 -0.006791 11.000000 -1.200000
AFIX 0
C1     1   0.330110  0.514467  0.333631 11.000000  0.028320  0.033200 =
           0.045530  0.003680  0.003860 -0.001410
C2     1   0.254847  0.466268  0.203496 11.000000  0.028690  0.033090 =
           0.042550  0.002480  0.005000 -0.003760
C3     1  -0.001290  0.387265  0.160094 11.000000  0.024510  0.044370 =
           0.021310  0.002150 -0.010810 -0.004720
AFIX 13
H3A    2  -0.015871  0.444612  0.172689 11.000000 -1.200000
AFIX 0
C4     1  -0.028018  0.373953  0.031188 11.000000  0.038500  0.070310 =
           0.033910 -0.001220 -0.001810 -0.007980
AFIX 23
H4A    2  -0.018413  0.317440  0.013791 11.000000 -1.200000
H4B    2   0.035291  0.403804 -0.008999 11.000000 -1.200000
AFIX 0
C5     1  -0.167017  0.401658 -0.009294 11.000000  0.049830  0.098280 =
           0.052820  0.016610 -0.026900 -0.004900
AFIX 23
H5A    2  -0.174438  0.458979  0.003204 11.000000 -1.200000
H5B    2  -0.183827  0.391565 -0.090802 11.000000 -1.200000
AFIX 0
C6     1  -0.268683  0.357710  0.054921 11.000000  0.036150  0.099310 =
           0.072240 -0.001860 -0.012890 -0.005670
AFIX 23
H6A    2  -0.355469  0.378424  0.031111 11.000000 -1.200000
H6B    2  -0.267520  0.301019  0.036125 11.000000 -1.200000
AFIX 0
C7     1  -0.240431  0.368355  0.183659 11.000000  0.026900  0.058080 =
           0.062860  0.006970  0.002030 -0.005810
AFIX 23
H7A    2  -0.302899  0.336812  0.222439 11.000000 -1.200000
H7B    2  -0.252997  0.424293  0.202943 11.000000 -1.200000
AFIX 0
C8     1  -0.101353  0.343055  0.227306 11.000000  0.028980  0.047700 =
           0.037580  0.010380  0.000250 -0.001800
AFIX 23
H8A    2  -0.091559  0.285560  0.218074 11.000000 -1.200000
H8B    2  -0.085668  0.355626  0.308190 11.000000 -1.200000
AFIX 0
C9     1   0.242061  0.288330  0.128472 11.000000  0.037650  0.051300 =
           0.011300 -0.007060  0.009010 -0.000630
AFIX 13
H9A    2   0.227227  0.302926  0.047335 11.000000 -1.200000
AFIX 0
C10    1   0.164354  0.212511  0.151269 11.000000  0.053220  0.045820 =
           0.068540 -0.027550  0.020860 -0.013790
AFIX 23
H10A   2   0.072605  0.221239  0.125858 11.000000 -1.200000
H10B   2   0.170392  0.202470  0.233122 11.000000 -1.200000
AFIX 0
C11    1   0.213549  0.138506  0.090454 11.000000  0.083700  0.035840 =
           0.086290 -0.023450  0.024960 -0.001630
AFIX 23
H11A   2   0.164213  0.091556  0.110352 11.000000 -1.200000
H11B   2   0.200659  0.145915  0.008112 11.000000 -1.200000
AFIX 0
C12    1   0.359564  0.126043  0.126817 11.000000  0.090770  0.047410 =
           0.088630 -0.011060  0.030000  0.027130
AFIX 23
H12A   2   0.371860  0.115848  0.208572 11.000000 -1.200000
H12B   2   0.391753  0.079879  0.087268 11.000000 -1.200000
AFIX 0
C13    1   0.436480  0.200906  0.097750 11.000000  0.048680  0.054580 =
           0.070340 -0.019590  0.015890  0.016550
AFIX 23
H13A   2   0.529176  0.192449  0.119541 11.000000 -1.200000
H13B   2   0.425524  0.210124  0.015715 11.000000 -1.200000
AFIX 0
C14    1   0.389443  0.274369  0.159947 11.000000  0.037750  0.057420 =
           0.044510 -0.009520  0.004070  0.011700
AFIX 23
H14A   2   0.438426  0.321224  0.139103 11.000000 -1.200000
H14B   2   0.405404  0.266627  0.242047 11.000000 -1.200000
AFIX 0
C15    1   0.222644  0.530444  0.556899 11.000000  0.049680  0.052460 =
           0.010600 -0.010550  0.000570  0.010400
AFIX 13
H15    2   0.167038  0.562016  0.501232 11.000000 -1.200000
AFIX 0
C16    1   0.304380  0.590569  0.634705 11.000000  0.058080  0.048740 =
           0.043060 -0.015280 -0.004670  0.007660
AFIX 23
H16A   2   0.365559  0.561196  0.687137 11.000000 -1.200000
H16B   2   0.354863  0.624668  0.587762 11.000000 -1.200000
AFIX 0
C17    1   0.215586  0.643176  0.703738 11.000000  0.077480  0.065140 =
           0.056440 -0.027470 -0.019130  0.027650
AFIX 23
H17A   2   0.269414  0.678922  0.753467 11.000000 -1.200000
H17B   2   0.158904  0.675750  0.651652 11.000000 -1.200000
AFIX 0
C18    1   0.131245  0.590293  0.776371 11.000000  0.078300  0.090800 =
           0.047660 -0.025390 -0.001760  0.034480
AFIX 23
H18A   2   0.187752  0.558650  0.829845 11.000000 -1.200000
H18B   2   0.076512  0.624011  0.820095 11.000000 -1.200000
AFIX 0
C19    1   0.044256  0.534254  0.697880 11.000000  0.057940  0.088800 =
           0.049780 -0.016940  0.017470  0.011400
AFIX 23
H19A   2  -0.008318  0.500739  0.743840 11.000000 -1.200000
H19B   2  -0.014787  0.565904  0.646529 11.000000 -1.200000
AFIX 0
C20    1   0.130274  0.481348  0.628076 11.000000  0.061870  0.054320 =
           0.047150 -0.004350  0.030290  0.012120
AFIX 23
H20A   2   0.074166  0.447889  0.576764 11.000000 -1.200000
H20B   2   0.182734  0.446216  0.679820 11.000000 -1.200000
AFIX 0
C21    1   0.489641  0.452676  0.550684 11.000000  0.029780  0.048100 =
           0.027760  0.004180 -0.006450  0.003330
AFIX 13
H21    2   0.524055  0.506218  0.570805 11.000000 -1.200000
AFIX 0
C22    1   0.470236  0.406708  0.660615 11.000000  0.048830  0.051440 =
           0.026810 -0.005490 -0.008960  0.004730
AFIX 23
H22A   2   0.431879  0.354704  0.641091 11.000000 -1.200000
H22B   2   0.409298  0.435933  0.704173 11.000000 -1.200000
AFIX 0
C23    1   0.599615  0.394711  0.734941 11.000000  0.066640  0.070250 =
           0.036820 -0.004090 -0.023100  0.011290
AFIX 23
H23A   2   0.634792  0.446347  0.760629 11.000000 -1.200000
H23B   2   0.584339  0.363003  0.801947 11.000000 -1.200000
AFIX 0
C24    1   0.697796  0.351708  0.664826 11.000000  0.049830  0.064050 =
           0.071680  0.008630 -0.012600  0.020970
AFIX 23
H24A   2   0.781184  0.346317  0.710436 11.000000 -1.200000
H24B   2   0.665644  0.298280  0.644975 11.000000 -1.200000
AFIX 0
C25    1   0.717594  0.398167  0.556195 11.000000  0.036410  0.068380 =
           0.081540  0.011310 -0.006280  0.013950
AFIX 23
H25A   2   0.779814  0.369826  0.512906 11.000000 -1.200000
H25B   2   0.754101  0.450550  0.576312 11.000000 -1.200000
AFIX 0
C26    1   0.588181  0.408606  0.481803 11.000000  0.036650  0.054780 =
           0.045680 -0.013150  0.000260  0.003090
AFIX 23
H26A   2   0.553413  0.356474  0.458011 11.000000 -1.200000
H26B   2   0.603021  0.439184  0.413656 11.000000 -1.200000
AFIX 0
HKLF 4
END
;
