# Supplementary material for: [1,2-Bis(di­cyclo­hexyl­phosphan­yl)-1,2-dicarba-closo-dodeca­borane-2κ2 P,P′]di-μ-chlorido-1:2κ4 Cl:Cl-di­chlorido-1κ2 Cl-dimercury(II)
Source: Acta Crystallogr Sect E Struct Rep Online. 2014 Mar 22;70(Pt 4):m140. doi: 10.1107/S1600536814006096 (PMC3998597; doi:10.1107/S1600536814006096)
Supplement: Supplementary file 2 [file e-70-0m140-Isup2.hkl]

# 
# h,k,l, Fc-squared, Fo-squared, sigma(Fo-squared) and status flag 
# 
data_I
_shelx_title ' 091007a in P2(1)' 
_shelx_refln_list_code          4 
_shelx_F_calc_maximum      332.66 
_exptl_crystal_F_000      1036.00 
_reflns_d_resolution_high  0.8403 
 
loop_ 
 _symmetry_equiv_pos_as_xyz 
 'x, y, z' 
 '-x, y+1/2, -z' 
 
_cell_length_a    10.2233 
_cell_length_b    16.6581 
_cell_length_c    11.7146 
_cell_angle_alpha  90.000 
_cell_angle_beta   95.000 
_cell_angle_gamma  90.000 
 
_shelx_F_squared_multiplier     1.000 
 
loop_ 
 _refln_index_h 
 _refln_index_k 
 _refln_index_l 
 _refln_F_squared_calc 
 _refln_F_squared_meas 
 _refln_F_squared_sigma 
 _refln_observed_status 
   1 -19   0     1664.26     1576.40     91.25 o 
   2 -19   0      575.05      589.78     58.20 o 
   3 -19   0      747.11      704.31     57.90 o 
   0 -18   0     1305.82     1266.34     94.00 o 
   1 -18   0      207.73      235.54     46.49 o 
   2 -18   0      498.97      470.87     54.29 o 
   3 -18   0      341.19      306.88     50.78 o 
   4 -18   0      215.74      201.90     49.30 o 
   5 -18   0      742.28      753.06     61.61 o 
   1 -17   0      557.33      529.98     49.05 o 
   2 -17   0        5.75       -2.76     35.85 o 
   3 -17   0      236.22      224.10     43.21 o 
   4 -17   0       38.43       15.46     43.43 o 
   5 -17   0      273.18      221.22     47.39 o 
   6 -17   0      352.71      289.32     54.80 o 
   0 -16   0     1018.17     1065.00     65.91 o 
   1 -16   0      144.62      127.41     41.18 o 
   2 -16   0      261.56      191.36     45.72 o 
   3 -16   0      695.82      598.00     45.79 o 
   4 -16   0      805.30      759.34     69.78 o 
   5 -16   0      528.55      413.87     46.72 o 
   6 -16   0      231.47      202.49     51.39 o 
   7 -16   0      726.17      667.45     83.28 o 
   1 -15   0     4103.51     4010.53     86.02 o 
   2 -15   0     1007.61      909.09     52.88 o 
   3 -15   0     1891.14     1826.93     55.65 o 
   4 -15   0     1250.54     1163.78     71.85 o 
   5 -15   0      566.30      491.10     42.19 o 
   6 -15   0     1289.45     1243.50     71.55 o 
   7 -15   0      156.44      207.69     83.52 o 
   0 -14   0     9467.80     9139.03    136.13 o 
   1 -14   0      726.41      723.86     41.67 o 
   2 -14   0     5209.72     4939.36     84.02 o 
   3 -14   0     3196.70     3040.35     64.13 o 
   4 -14   0     1455.59     1447.77     53.50 o 
   5 -14   0     3225.63     3073.38     76.26 o 
   6 -14   0      210.96      212.00     45.79 o 
   7 -14   0     1622.26     1512.18    105.96 o 
   8 -14   0      904.94      975.12     84.02 o 
   1 -13   0     5795.47     5765.99     83.76 o 
   2 -13   0     3081.70     2876.13     58.21 o 
   3 -13   0     4452.35     4264.47     70.06 o 
   4 -13   0     6290.88     6019.04    174.78 o 
   5 -13   0     1354.44     1153.59     43.40 o 
   6 -13   0     4190.99     3968.88    352.92 o 
   7 -13   0      177.89      227.89     77.79 o 
   8 -13   0     2016.71     1875.45    113.44 o 
   9 -13   0      999.17     1055.16    102.22 o 
   0 -12   0     2023.49     1862.85     65.21 o 
   1 -12   0     1241.44     1252.28     44.36 o 
   2 -12   0     3593.76     3525.76     63.45 o 
   3 -12   0     4140.26     4040.48     90.29 o 
   4 -12   0     1575.76     1380.37     55.85 o 
   5 -12   0     3784.54     3561.71    145.17 o 
   6 -12   0      426.11      328.32     75.92 o 
   7 -12   0     2268.66     2024.30     96.24 o 
   8 -12   0      776.12      826.77     91.00 o 
   9 -12   0      768.19      722.80     76.79 o 
   1 -11   0     2192.34     2183.67     44.55 o 
   2 -11   0     2686.48     2524.07     52.64 o 
   3 -11   0     2265.44     2239.09     50.66 o 
   4 -11   0     2730.09     2673.70     73.20 o 
   5 -11   0      242.27      197.76     30.52 o 
   6 -11   0     2079.49     2069.04     85.27 o 
   7 -11   0     1141.99      980.36     74.30 o 
   8 -11   0      934.26      876.64     75.80 o 
   9 -11   0      700.30      703.11     92.50 o 
  10 -11   0      354.06      386.71     91.75 o 
   0 -10   0     1061.85      919.97     48.11 o 
   1 -10   0      974.81      907.53     31.03 o 
   2 -10   0      660.64      702.77     45.23 o 
   3 -10   0      921.53      844.44     34.79 o 
   4 -10   0      175.72      213.14     31.17 o 
   5 -10   0      114.39       65.51     31.40 o 
   6 -10   0     1234.73     1277.44     60.96 o 
   7 -10   0     2171.95     1945.01     89.51 o 
   8 -10   0      173.92      138.88     55.10 o 
   9 -10   0      859.25      793.61     75.05 o 
  10 -10   0       87.29       79.29     61.33 o 
   1  -9   0     3977.72     4249.11     51.36 o 
   2  -9   0     2182.89     2171.85     42.15 o 
   3  -9   0     3390.76     3411.94     65.14 o 
   4  -9   0     2989.11     3080.40     93.16 o 
   5  -9   0     1882.75     1794.00     60.22 o 
   6  -9   0     4026.57     3904.16    337.96 o 
   7  -9   0      433.64      368.76     56.10 o 
   8  -9   0     3554.11     3139.04    116.44 o 
   9  -9   0      287.22      226.64     57.35 o 
  10  -9   0      290.07      221.40     80.03 o 
   0  -8   0    18896.15    18966.24    261.55 o 
   1  -8   0     1635.34     1541.36     32.34 o 
   2  -8   0    14270.54    14011.26    395.27 o 
   3  -8   0    16306.33    16725.80    647.06 o 
   4  -8   0     1708.06     1652.55     38.21 o 
   5  -8   0     7229.71     7037.51    324.21 o 
   6  -8   0      102.98       89.88     33.91 o 
   7  -8   0     6107.18     5590.44    128.15 o 
   8  -8   0     1471.24     1350.86     89.01 o 
   9  -8   0     1994.73     1853.01    101.23 o 
  10  -8   0      918.27      861.93     75.80 o 
  11  -8   0      165.71      189.74     63.33 o 
   1  -7   0    57377.01    56935.80    255.17 o 
   2  -7   0     7175.29     6879.78    169.47 o 
   3  -7   0    14863.63    14635.24    346.92 o 
   4  -7   0    20707.19    19918.40    765.22 o 
   5  -7   0     1893.83     1857.35     55.34 o 
   6  -7   0     8877.06     8897.62    767.06 o 
   7  -7   0     1476.52     1440.62     81.28 o 
   8  -7   0     3336.15     3113.36    108.71 o 
   9  -7   0     3366.69     3225.31    117.18 o 
  10  -7   0      906.88      970.14     88.76 o 
  11  -7   0      865.88      856.19     93.00 o 
   0  -6   0    40780.42    41599.45    334.72 o 
   1  -6   0     5797.18     5946.06     67.86 o 
   2  -6   0    44171.23    45022.21   1328.78 o 
   3  -6   0    28277.23    28520.63    614.71 o 
   4  -6   0     5465.18     5137.04    148.48 o 
   5  -6   0    19294.84    18694.52    332.65 o 
   6  -6   0     1249.30     1226.98    103.97 o 
   7  -6   0    11083.11    10685.96    172.29 o 
   8  -6   0     3837.87     3871.85     80.93 o 
   9  -6   0     2692.55     2720.53    153.34 o 
  10  -6   0     2330.17     2331.22    111.95 o 
  11  -6   0      734.87      608.86     69.56 o 
   1  -5   0    10726.08    10388.72    208.22 o 
   2  -5   0    13950.48    14403.49    373.98 o 
   3  -5   0    12412.88    12030.21    328.07 o 
   4  -5   0    26034.98    26132.86    749.16 o 
   5  -5   0     3816.93     3720.31    161.81 o 
   6  -5   0    11687.41    11755.53    628.18 o 
   7  -5   0     3049.55     2739.12     85.52 o 
   8  -5   0     3382.51     3299.61    106.96 o 
   9  -5   0     3246.73     3274.68     77.02 o 
  10  -5   0     1499.62     1404.34     62.02 o 
  11  -5   0      797.36      887.79     61.91 o 
   0  -4   0    11879.15    12396.34    146.36 o 
   1  -4   0     4600.96     4854.84    111.40 o 
   2  -4   0     9707.03    10084.49    355.29 o 
   3  -4   0     7230.70     7279.15    274.68 o 
   4  -4   0     4176.91     4360.62    201.07 o 
   5  -4   0     3224.01     3372.26    233.12 o 
   6  -4   0     1622.52     1649.20    116.93 o 
   7  -4   0      666.97      642.02     62.83 o 
   8  -4   0     1463.33     1294.51     67.82 o 
   9  -4   0      993.12      889.69     46.01 o 
  10  -4   0      667.73      711.46     57.69 o 
  11  -4   0      662.69      699.87     61.07 o 
   1  -3   0    25840.92    28065.27    700.13 o 
   2  -3   0     1365.93     1445.82     46.30 o 
   3  -3   0     3196.52     3338.23     92.02 o 
   4  -3   0     1160.14     1309.65     81.03 o 
   5  -3   0     4737.39     4612.66    174.53 o 
   6  -3   0     3706.08     4127.07    267.03 o 
   7  -3   0     1412.81     1241.16     70.06 o 
   8  -3   0      267.88      192.73     59.84 o 
   9  -3   0      147.76       85.99     45.44 o 
  10  -3   0      808.25      782.65     48.31 o 
  11  -3   0      635.70      553.05     51.73 o 
   0  -2   0    17535.50    19266.99    740.38 o 
   1  -2   0     4739.96     5334.90    140.16 o 
   2  -2   0    16453.11    17629.96    506.14 o 
   3  -2   0     6155.16     6473.95    431.84 o 
   4  -2   0    11753.51    12249.23   1213.61 o 
   5  -2   0    21655.65    22122.54   1601.43 o 
   6  -2   0     2393.21     2606.50    209.81 o 
   7  -2   0     6132.46     5642.55    106.71 o 
   8  -2   0      776.05      700.36     65.57 o 
   9  -2   0     1098.43      976.50     51.73 o 
  10  -2   0     1076.64      983.47     59.80 o 
  11  -2   0      339.31      309.26     54.51 o 
  12  -2   0      922.69      936.23     91.25 o 
   1  -1   0    85154.00    82555.24   7732.04 o 
   2  -1   0    19211.12    20571.57   1081.96 o 
   3  -1   0    16531.83    17321.59    967.64 o 
   4  -1   0    42745.21    44749.55   1851.14 o 
   5  -1   0      675.97      707.74     22.19 o 
   6  -1   0    29135.63    27941.47    244.34 o 
   7  -1   0     3652.61     3335.26     81.53 o 
   8  -1   0     5072.14     4677.90    101.73 o 
   9  -1   0     1269.33     1202.54     53.24 o 
  10  -1   0      751.75      778.75     57.65 o 
  11  -1   0     1332.24     1316.78     64.70 o 
  12  -1   0      295.66      260.67     56.71 o 
   1   0   0     4724.61     5224.17     53.36 o 
   2   0   0   110660.32   101687.53    631.05 o 
   3   0   0    34192.59    34335.24    240.85 o 
   4   0   0     9286.12    10053.16    113.94 o 
   5   0   0    50742.88    53704.06    374.99 o 
   6   0   0     5011.60     4589.14     92.75 o 
   7   0   0    10715.95    10952.49    147.10 o 
   8   0   0     4157.21     4059.06    102.47 o 
   9   0   0     2155.58     2135.92     63.03 o 
  10   0   0     2462.44     2446.16     70.02 o 
  11   0   0       57.27       33.51     43.66 o 
  12   0   0      424.86      427.68     60.19 o 
   1   1   0    93891.17    91666.28    749.48 o 
   2   1   0    18047.56    19422.42    150.34 o 
   3   1   0    17752.21    18226.14    150.34 o 
   4   1   0    41502.50    42223.74    295.70 o 
   5   1   0      900.13      935.98     46.62 o 
   6   1   0    28530.33    30237.29    259.55 o 
   7   1   0     4857.46     4796.58     95.99 o 
   8   1   0     6200.21     6285.57    122.67 o 
   9   1   0     1575.03     1571.24     61.19 o 
  10   1   0      890.62      904.40     91.88 o 
  11   1   0     1341.40     1270.28     95.24 o 
  12   1   0      322.18      258.55     86.02 o 
   2   2   0    15391.73    17168.00    144.36 o 
   3   2   0     5149.76     5115.67     86.49 o 
   4   2   0    12478.54    12595.65    420.62 o 
   5   2   0    21610.90    14192.02   6582.64 o 
   6   2   0     1703.53     1723.36     61.33 o 
   7   2   0     5138.70     5393.22    106.21 o 
   8   2   0      495.73      382.72     56.35 o 
   9   2   0     1005.11      921.00     60.84 o 
  10   2   0     1233.28     1094.77     56.55 o 
  11   2   0      573.80      505.23     55.59 o 
  12   2   0      605.24      562.98     76.05 o 
   3   3   0     3351.67     3580.60     61.83 o 
   4   3   0     1730.68     1802.41     47.13 o 
   5   3   0     3709.97     3591.24     67.44 o 
   6   3   0     3358.63     3634.21     81.53 o 
   7   3   0     1199.07     1103.03     59.34 o 
   8   3   0      271.92      221.40     54.35 o 
   9   3   0       75.64       18.30     45.38 o 
  10   3   0      639.18      632.87     55.35 o 
  11   3   0      502.16      374.74     68.07 o 
   0   4   0    10685.48    10964.46    102.22 o 
   1   4   0     3781.15     3851.62     53.61 o 
   3   4   0     6151.93     7470.37    104.72 o 
   4   4   0     3980.18     4292.68     77.29 o 
   5   4   0     3191.69     3076.75    131.82 o 
   6   4   0     1769.32     1700.64     70.93 o 
   7   4   0      698.05      721.31     54.60 o 
   8   4   0     1311.05     1165.82     49.59 o 
   9   4   0      749.43      699.92     71.06 o 
  10   4   0      706.26      911.54     94.25 o 
  11   4   0      490.23      389.95     88.51 o 
   1   5   0     8232.79     7971.77     84.02 o 
   4   5   0    26056.16    29583.30    251.32 o 
   5   5   0     3304.88     3004.23    132.15 o 
   6   5   0    10679.47    10754.32    432.21 o 
   7   5   0     3105.73     3188.41     84.27 o 
   8   5   0     3900.88     3927.36    191.61 o 
   9   5   0     3207.23     3207.70     75.22 o 
  10   5   0     1008.70      844.97     78.54 o 
  11   5   0      725.78      740.01     78.54 o 
   0   6   0    44871.47    42132.73    305.68 o 
   1   6   0     6513.51     6901.91     79.79 o 
   2   6   0    41767.93    43159.22    307.92 o 
   4   6   0     4175.86     5068.34    106.21 o 
   5   6   0    21085.74    20901.19    201.21 o 
   6   6   0     1550.56     1429.38     59.85 o 
   7   6   0    10271.24    10638.21    410.27 o 
   8   6   0     3915.31     4000.57    168.30 o 
   9   6   0     2132.51     1958.97     98.24 o 
  10   6   0     1939.85     1703.41     97.74 o 
  11   6   0      656.97      566.72     75.80 o 
   1   7   0    57174.25    55632.12    364.77 o 
   2   7   0     7468.66     7137.27     96.74 o 
   3   7   0    13340.33    13276.73    154.08 o 
   4   7   0    23016.79    23853.98    238.36 o 
   5   7   0     1460.99     1564.70    100.73 o 
   6   7   0     9928.50     9659.08    392.59 o 
   7   7   0     1676.99     1753.29     60.25 o 
   8   7   0     3182.36     3262.46    115.19 o 
   9   7   0     3578.94     3611.52    136.63 o 
  10   7   0      690.17      702.61     75.55 o 
  11   7   0      493.96      562.24     77.54 o 
   0   8   0    19051.14    18695.88    148.85 o 
   1   8   0      893.21      736.02     33.66 o 
   2   8   0    15561.71    16384.11    162.06 o 
   3   8   0    14668.47    15821.12    175.53 o 
   4   8   0      897.33      909.80     51.86 o 
   5   8   0     5292.47     5946.42    671.94 o 
   6   8   0      219.55      303.95     97.61 o 
   7   8   0     6129.75     6409.23    154.58 o 
   8   8   0     1773.33     1674.24    103.72 o 
   9   8   0     2084.05     2037.26    100.48 o 
  10   8   0      856.74      868.91     97.49 o 
  11   8   0      137.03      148.85     68.32 o 
   1   9   0     3882.48     3944.37     64.83 o 
   2   9   0     1542.84     1609.91     55.10 o 
   3   9   0     2930.36     3060.50     78.79 o 
   4   9   0     3168.62     3479.63     93.25 o 
   5   9   0     1344.24     1408.93     99.23 o 
   6   9   0     3866.03     4402.67    416.00 o 
   7   9   0      250.60      241.35     54.35 o 
   8   9   0     3306.10     3031.33    112.70 o 
   9   9   0      339.67      310.41     82.28 o 
  10   9   0      253.61      183.51     85.02 o 
   0  10   0     1396.46     1230.93     36.15 o 
   1  10   0      928.64      806.83     36.15 o 
   2  10   0      755.60      735.77     46.87 o 
   3  10   0      861.68      883.62     54.35 o 
   4  10   0      369.20      402.42     53.85 o 
   5  10   0      132.18      115.94     55.85 o 
   6  10   0     1077.97     1140.43     70.56 o 
   7  10   0     2064.08     2248.94    105.96 o 
   8  10   0      145.77      131.65     57.84 o 
   9  10   0      705.12      745.74     80.53 o 
  10  10   0       99.44       54.10     86.77 o 
   1  11   0     3004.67     2726.90     58.09 o 
   2  11   0     2635.47     2584.54     68.57 o 
   3  11   0     2484.01     2528.19     75.80 o 
   4  11   0     3066.26     3405.82     98.48 o 
   5  11   0      440.05      462.01     54.35 o 
   6  11   0     2456.32     2583.79    107.46 o 
   7  11   0     1180.83     1198.77     95.24 o 
   8  11   0      657.37      731.53     92.50 o 
   9  11   0      793.35      913.29    103.22 o 
  10  11   0      385.74      401.17     97.49 o 
   3  12   0     3815.01     4125.63     98.48 o 
   4  12   0     1899.05     1821.09     85.77 o 
   5  12   0     3909.09     4212.40    120.18 o 
   6  12   0      594.60      559.49     77.54 o 
   7  12   0     2281.34     2784.50    121.67 o 
   8  12   0      906.82      942.21     98.98 o 
   9  12   0      770.67      858.44    105.22 o 
   5  13   0     1273.44     1291.77     81.28 o 
   6  13   0     4612.42     4946.17    139.62 o 
   7  13   0      221.56      197.97     58.09 o 
   8  13   0     1708.90     1803.64    101.98 o 
   9  13   0      727.82      775.41    104.47 o 
   7  14   0     1717.95     1847.52    111.70 o 
   8  14   0      810.92      816.05    100.73 o 
  -3 -19   1      566.39      576.73     47.74 o 
  -2 -19   1      715.37      640.61     61.96 o 
  -1 -19   1      940.57      920.84     90.76 o 
   0 -19   1      275.55      274.91     72.18 o 
   1 -19   1      838.30      836.75     58.11 o 
   2 -19   1      583.97      562.36     54.91 o 
   3 -19   1      585.58      565.96     69.29 o 
  -5 -18   1      612.55      563.68     56.10 o 
  -4 -18   1     1025.95     1038.92     59.20 o 
  -3 -18   1      265.72      280.70     42.00 o 
  -2 -18   1     1132.63     1093.56     53.75 o 
  -1 -18   1      288.81      335.34     62.49 o 
   0 -18   1     1560.05     1524.83     73.69 o 
   1 -18   1     1095.66     1118.76     62.92 o 
   2 -18   1      988.55     1054.05     67.14 o 
   3 -18   1     1258.84     1162.43     70.92 o 
   4 -18   1      587.33      545.48     50.78 o 
  -6 -17   1     1043.50     1107.91     75.03 o 
  -5 -17   1     1250.12     1267.46     55.96 o 
  -4 -17   1       12.65        5.96     35.54 o 
  -3 -17   1     1592.76     1630.04     64.01 o 
  -2 -17   1      584.55      588.87     52.79 o 
  -1 -17   1     1759.80     1704.02     62.04 o 
   0 -17   1     1783.85     1698.06     73.20 o 
   1 -17   1      963.19      960.89     58.79 o 
   2 -17   1     1178.33     1067.75     66.32 o 
   3 -17   1      282.39      261.52     43.04 o 
   4 -17   1      931.03      860.18     55.37 o 
   5 -17   1      209.00      157.48     40.98 o 
   6 -17   1      794.34      719.32     63.86 o 
  -7 -16   1      967.66      841.98     84.52 o 
  -6 -16   1      606.07      584.28     63.77 o 
  -5 -16   1      221.26      188.29     38.98 o 
  -4 -16   1     2968.66     2799.75     69.80 o 
  -3 -16   1     1004.77      904.36     53.43 o 
  -2 -16   1     1991.92     2046.93    101.91 o 
  -1 -16   1     1681.38     1715.97     57.57 o 
   0 -16   1     1740.38     1757.96     69.22 o 
   1 -16   1     1655.23     1610.16     68.40 o 
   2 -16   1      180.90      178.74     45.63 o 
   3 -16   1      473.26      440.07     43.31 o 
   4 -16   1      192.01      134.27     34.77 o 
   5 -16   1      500.36      451.55     44.57 o 
   6 -16   1      778.14      736.88     61.20 o 
  -7 -15   1      251.32      221.40     64.08 o 
  -6 -15   1      644.40      622.28     55.60 o 
  -5 -15   1     1058.78     1010.34     51.78 o 
  -4 -15   1      641.41      593.35     40.50 o 
  -3 -15   1     1792.10     1711.04     54.17 o 
  -2 -15   1     1705.90     1558.26     52.92 o 
  -1 -15   1     3245.84     3168.29     72.49 o 
   0 -15   1     1381.89     1333.96     74.75 o 
   1 -15   1     3354.56     3203.68    110.00 o 
   2 -15   1     1476.60     1485.24     58.64 o 
   3 -15   1     2719.57     2527.97     65.03 o 
   4 -15   1     1568.76     1433.76     54.68 o 
   5 -15   1      463.30      435.33     41.32 o 
   6 -15   1     1287.87     1251.20     72.01 o 
   7 -15   1      733.48      624.85    139.75 o 
  -8 -14   1      255.23      258.55     65.82 o 
  -7 -14   1      175.14      134.39     59.09 o 
  -6 -14   1      177.40      160.15     48.87 o 
  -5 -14   1      652.94      638.28     45.00 o 
  -4 -14   1      768.26      740.81     43.66 o 
  -3 -14   1     1635.99     1488.56     51.69 o 
  -2 -14   1     2318.03     2281.22     59.34 o 
  -1 -14   1      976.82     1029.93     50.28 o 
   0 -14   1     7050.17     6928.56    138.05 o 
   1 -14   1     1225.60     1195.08    120.99 o 
   2 -14   1     7111.61     7109.52     94.62 o 
   3 -14   1     3198.83     2875.19     66.10 o 
   4 -14   1     2499.76     2322.85     57.55 o 
   5 -14   1     4154.43     3909.57    244.50 o 
   6 -14   1      184.41      153.49     40.33 o 
   7 -14   1     2230.51     1892.31     71.96 o 
   8 -14   1      909.16      833.75     98.48 o 
  -9 -13   1      159.19      135.88     84.27 o 
  -8 -13   1      357.26      345.32     65.82 o 
  -7 -13   1      118.58       55.10     54.60 o 
  -6 -13   1      598.64      555.48     49.90 o 
  -5 -13   1       60.74       15.95     35.38 o 
  -4 -13   1     3522.65     3154.05    170.32 o 
  -3 -13   1     1632.19     1612.88     48.23 o 
  -2 -13   1     6096.97     5837.22    167.15 o 
  -1 -13   1     3899.55     3929.26     70.35 o 
   0 -13   1      852.49      810.20     36.71 o 
   1 -13   1     7036.99     7025.55    265.41 o 
   2 -13   1     1798.00     1672.18     49.19 o 
   3 -13   1     5676.09     5419.70     78.67 o 
   4 -13   1     6528.89     6141.65    132.83 o 
   5 -13   1     1244.69     1087.04     56.84 o 
   6 -13   1     5134.87     4838.01    376.98 o 
   7 -13   1      276.52      251.16     63.20 o 
   8 -13   1     1954.88     1730.84     98.73 o 
   9 -13   1     1658.40     1453.09    110.45 o 
  -9 -12   1      271.84      306.42     86.02 o 
  -8 -12   1      391.06      361.53     65.32 o 
  -7 -12   1      393.78      405.66     62.83 o 
  -6 -12   1     2159.59     2065.20    136.76 o 
  -5 -12   1     3003.18     2815.41    154.44 o 
  -4 -12   1     1978.83     1834.13     63.22 o 
  -3 -12   1     3651.47     3382.92    115.66 o 
  -2 -12   1     4012.30     3822.19     87.74 o 
  -1 -12   1     5453.96     5589.64    173.79 o 
   0 -12   1     5410.77     5410.18    180.69 o 
   1 -12   1     1158.74     1142.66     37.28 o 
   2 -12   1     4781.95     4713.57     72.85 o 
   3 -12   1     6384.47     6231.90     80.97 o 
   4 -12   1     5838.13     5364.96    118.75 o 
   5 -12   1     7792.64     7268.16    142.80 o 
   6 -12   1      487.74      398.76     47.00 o 
   7 -12   1     2502.10     2248.38    110.58 o 
   8 -12   1     1136.65     1023.74     95.24 o 
   9 -12   1      703.07      679.92     76.54 o 
 -10 -11   1      736.81      623.07     77.54 o 
  -9 -11   1      414.74      338.84     66.32 o 
  -8 -11   1     1787.79     1613.90     89.76 o 
  -7 -11   1     4056.56     3460.18    114.69 o 
  -6 -11   1      734.45      761.39     95.49 o 
  -5 -11   1     3236.50     3075.78    194.01 o 
  -4 -11   1     1682.46     1611.83     48.35 o 
  -3 -11   1     4520.27     4313.78    109.34 o 
  -2 -11   1     2096.76     2047.24     47.96 o 
  -1 -11   1     5179.17     5191.83    169.29 o 
   0 -11   1     2941.68     2857.44     84.82 o 
   1 -11   1     2431.86     2464.63     47.34 o 
   2 -11   1     8046.47     7686.69    149.23 o 
   3 -11   1     1828.10     1809.94     46.66 o 
   4 -11   1     8182.48     7583.68     95.06 o 
   5 -11   1     2627.80     2348.69     65.17 o 
   6 -11   1     2391.24     2407.79    212.68 o 
   7 -11   1      953.84      761.19     52.18 o 
   8 -11   1      368.24      318.39     62.33 o 
   9 -11   1     1264.92     1198.77    100.73 o 
 -10 -10   1       57.41       99.48     79.29 o 
  -9 -10   1     2237.85     2089.87     98.98 o 
  -8 -10   1     1822.31     1539.60     84.77 o 
  -7 -10   1     3482.68     3295.87    116.19 o 
  -6 -10   1     6983.41     6907.69    628.93 o 
  -5 -10   1     1013.20      947.16     72.59 o 
  -4 -10   1     7810.80     7465.13    370.82 o 
  -3 -10   1     1825.54     1679.27    112.14 o 
  -2 -10   1    10690.19    10537.13    450.16 o 
  -1 -10   1    11485.90    11104.38    224.13 o 
   0 -10   1     2698.46     2816.90     58.70 o 
   1 -10   1     9582.29     9375.98     88.21 o 
   2 -10   1       16.03       -1.69     21.46 o 
   3 -10   1     9180.91     8459.71     86.74 o 
   4 -10   1     1571.52     1335.20     39.70 o 
   5 -10   1     2256.42     2087.53     46.27 o 
   6 -10   1     1502.63     1358.73     57.43 o 
   7 -10   1      621.56      417.95    113.07 o 
   8 -10   1      699.81      548.27     81.28 o 
   9 -10   1       17.99        8.23     54.35 o 
  10 -10   1      364.22      277.75     66.57 o 
 -10  -9   1     1200.45     1287.03     98.73 o 
  -9  -9   1       18.08       -1.25     50.36 o 
  -8  -9   1     5636.27     5159.10    131.65 o 
  -7  -9   1     3385.08     3181.93    110.20 o 
  -6  -9   1     3661.24     3632.39    232.25 o 
  -5  -9   1     8342.15     8099.27    429.79 o 
  -4  -9   1     2532.81     2336.86    144.13 o 
  -3  -9   1    19523.85    19799.10    974.29 o 
  -2  -9   1    12177.97    11760.61    475.32 o 
  -1  -9   1     9050.76     9223.51    238.09 o 
   0  -9   1    17882.10    18439.23    464.56 o 
   1  -9   1     3128.98     3314.89     44.44 o 
   2  -9   1     3530.01     3468.12     54.42 o 
   3  -9   1     5125.09     5077.27    115.55 o 
   4  -9   1     2841.14     2763.89     55.61 o 
   5  -9   1     2672.03     2484.93     46.32 o 
   6  -9   1     2955.66     2859.76     68.65 o 
   7  -9   1      308.13      238.36     54.35 o 
   8  -9   1     2016.28     1770.73     89.26 o 
   9  -9   1      723.98      585.17     85.02 o 
  10  -9   1       14.21      -92.75     76.05 o 
 -11  -8   1      354.36      406.16     68.07 o 
 -10  -8   1      149.56      133.89     56.10 o 
  -9  -8   1     1637.84     1519.41     82.53 o 
  -8  -8   1      123.43      129.90     50.11 o 
  -7  -8   1     6901.50     6229.72    132.64 o 
  -6  -8   1     2825.43     2694.40    313.90 o 
  -5  -8   1     1261.29     1233.69     44.61 o 
  -4  -8   1     5155.71     5018.99    347.32 o 
  -3  -8   1     7700.11     7544.45    382.46 o 
  -2  -8   1    15988.94    16274.47    585.16 o 
  -1  -8   1    18806.63    18834.67    518.25 o 
   0  -8   1    19884.45    20960.66    238.06 o 
   1  -8   1     5195.50     4888.29     49.43 o 
   2  -8   1    16734.04    16102.50    108.05 o 
   3  -8   1     6935.34     6765.17    170.98 o 
   4  -8   1     5505.86     5221.99    167.52 o 
   5  -8   1    11374.85    10384.13    641.65 o 
   6  -8   1     1060.73     1028.59     61.96 o 
   7  -8   1     6576.02     6300.77    138.88 o 
   8  -8   1     1501.53     1306.48     78.54 o 
   9  -8   1     1649.37     1519.91     86.77 o 
  10  -8   1     1339.08     1251.88    100.23 o 
 -11  -7   1       83.93      100.73     80.03 o 
 -10  -7   1      140.95      108.71     74.80 o 
  -9  -7   1      571.13      644.01     81.78 o 
  -8  -7   1     1922.93     1925.56     94.50 o 
  -7  -7   1     1310.54     1278.31     79.54 o 
  -6  -7   1     1147.97     1126.40     44.58 o 
  -5  -7   1     1298.19     1192.80     58.12 o 
  -4  -7   1     5261.19     5405.48    305.89 o 
  -3  -7   1     2524.91     2406.22    163.60 o 
  -2  -7   1    10349.88     9641.97    351.30 o 
  -1  -7   1    21936.56    22327.79    227.56 o 
   0  -7   1     5574.83     5593.04    124.91 o 
   1  -7   1    42360.21    42069.79    341.52 o 
   2  -7   1     1857.88     1830.24     34.64 o 
   3  -7   1    21872.98    20888.42    265.77 o 
   4  -7   1    14243.94    13890.05    313.41 o 
   5  -7   1     1183.53     1138.12     33.76 o 
   6  -7   1    13493.90    13431.94    484.45 o 
   7  -7   1     1078.90     1084.72     77.42 o 
   8  -7   1     5165.81     4890.32    132.64 o 
   9  -7   1     4038.53     3923.18    128.65 o 
  10  -7   1      582.14      559.74     68.07 o 
  11  -7   1     1787.07     1657.53    109.70 o 
 -11  -6   1      314.08      262.79     64.08 o 
 -10  -6   1      238.55      228.63     75.05 o 
  -9  -6   1      933.59      865.42     81.53 o 
  -8  -6   1     1179.40     1119.48     80.53 o 
  -7  -6   1     3799.19     3343.49     94.50 o 
  -6  -6   1      618.72      533.48     34.28 o 
  -5  -6   1     6292.48     6225.57    288.63 o 
  -4  -6   1     2623.12     2458.85     79.21 o 
  -3  -6   1    12424.88    12206.57    516.67 o 
  -2  -6   1    13171.92    14057.85    402.37 o 
  -1  -6   1     3729.09     3605.73     79.38 o 
   0  -6   1    17531.82    17970.91    205.86 o 
   1  -6   1     4360.32     4959.26     68.92 o 
   2  -6   1    32703.40    32373.62    502.90 o 
   3  -6   1    12822.14    12710.67    185.26 o 
   4  -6   1     6142.42     6092.59     99.84 o 
   5  -6   1    11823.46    11728.09    234.08 o 
   6  -6   1     1513.66     1545.87     54.29 o 
   7  -6   1     8978.60     8681.14    269.03 o 
   8  -6   1     2763.69     2799.22     73.05 o 
   9  -6   1     2600.13     2683.35    125.16 o 
  10  -6   1     3378.91     3485.11    126.41 o 
  11  -6   1      226.48      257.31     82.03 o 
 -11  -5   1      378.38      339.58     55.82 o 
 -10  -5   1     3233.20     3178.94    118.18 o 
  -9  -5   1      647.83      624.32     76.29 o 
  -8  -5   1     2391.89     2192.34     83.77 o 
  -7  -5   1     2421.22     2312.27     80.03 o 
  -6  -5   1     5952.10     6031.91    498.66 o 
  -5  -5   1    11386.09    11469.63    600.49 o 
  -4  -5   1     7622.78     7546.72    375.65 o 
  -3  -5   1    21656.61    22848.25   1546.41 o 
  -2  -5   1     6571.56     6817.15    261.17 o 
  -1  -5   1    11761.42    12126.25    360.40 o 
   0  -5   1    12414.91    13610.14    311.29 o 
   1  -5   1     5612.52     5600.28     43.01 o 
   2  -5   1    15145.87    15323.61    347.85 o 
   3  -5   1     5937.99     5755.31     87.34 o 
   4  -5   1    11347.95    11711.30    237.86 o 
   5  -5   1     3864.81     3726.48     62.70 o 
   6  -5   1     5377.46     5512.47    139.26 o 
   7  -5   1     2608.01     2475.67     84.02 o 
   8  -5   1     3582.18     3660.85     77.43 o 
   9  -5   1     2392.72     2318.26    147.85 o 
  10  -5   1      310.83      341.18     46.36 o 
  11  -5   1      717.81      862.68     89.51 o 
 -11  -4   1     2345.80     2253.49    162.19 o 
 -10  -4   1      354.05      347.06     59.34 o 
  -9  -4   1     5080.24     4521.82    117.93 o 
  -8  -4   1     3366.15     3315.32    105.22 o 
  -7  -4   1     5175.51     4952.66    113.69 o 
  -6  -4   1    13005.92    13030.09    968.14 o 
  -5  -4   1     2818.45     2755.29    151.38 o 
  -4  -4   1    29462.78    30355.47   1721.29 o 
  -3  -4   1     5101.20     5153.42    173.61 o 
  -2  -4   1    14816.30    14736.56    524.73 o 
  -1  -4   1     4178.22     4314.38    208.21 o 
   0  -4   1     1346.49     1504.81     28.00 o 
   1  -4   1    34900.96    35867.71    381.07 o 
   2  -4   1     4688.66     4662.22     41.66 o 
   3  -4   1    25016.27    26096.16    677.83 o 
   4  -4   1     5791.34     5803.67    195.27 o 
   5  -4   1     4292.21     4308.74    136.55 o 
   6  -4   1     4896.56     4998.30     62.88 o 
   7  -4   1     1280.25     1193.46     50.16 o 
   8  -4   1     2412.42     2555.62     75.05 o 
   9  -4   1      238.30      255.89     47.85 o 
  10  -4   1      315.66      385.22     53.95 o 
  11  -4   1      161.89      175.74     61.33 o 
 -12  -3   1      486.12      515.04     55.76 o 
 -11  -3   1      794.43      793.86     87.51 o 
 -10  -3   1     4362.00     4478.68    131.40 o 
  -9  -3   1      216.35      212.68     50.36 o 
  -8  -3   1     4547.27     4043.61    100.73 o 
  -7  -3   1     6617.98     6155.17    119.43 o 
  -6  -3   1     6463.06     6669.35    460.26 o 
  -5  -3   1    29541.49    30359.68   2161.80 o 
  -4  -3   1      442.87      408.63     23.09 o 
  -3  -3   1    30445.60    31590.62   1688.02 o 
  -2  -3   1     3514.49     3585.96    132.26 o 
  -1  -3   1    20955.39    22491.73    524.16 o 
   0  -3   1    24274.25    25461.65     97.58 o 
   1  -3   1     7344.70     7774.16     61.43 o 
   2  -3   1    30414.13    31199.97    431.30 o 
   3  -3   1     6515.57     6498.96     90.45 o 
   4  -3   1     9334.12     9723.55    199.63 o 
   5  -3   1     4513.96     4394.53    124.97 o 
   6  -3   1     2361.28     2334.45     39.81 o 
   7  -3   1     2328.79     2382.21    127.28 o 
   8  -3   1      246.10      194.64     32.32 o 
   9  -3   1      152.58      171.84     45.29 o 
  10  -3   1      189.21      201.88     43.65 o 
  11  -3   1      474.97      431.45     58.33 o 
 -12  -2   1      605.42      552.63     62.94 o 
 -11  -2   1     1443.80     1488.74     85.02 o 
 -10  -2   1      700.68      578.19     74.55 o 
  -9  -2   1     5902.57     5477.74    120.67 o 
  -8  -2   1      262.45      138.63     57.10 o 
  -7  -2   1     9239.99     8748.18    140.87 o 
  -6  -2   1    11426.76    11703.22    153.59 o 
  -5  -2   1    13837.63    13553.73    155.08 o 
  -4  -2   1    26070.38    27350.59   1117.29 o 
  -3  -2   1     8694.33     9100.46    362.35 o 
  -2  -2   1    21193.88    23438.92    715.92 o 
  -1  -2   1    49223.64    50441.59   1304.34 o 
   0  -2   1     6597.87     7137.54    260.48 o 
   1  -2   1    11244.52    11653.56     72.89 o 
   2  -2   1     9739.96    10158.58    150.73 o 
   3  -2   1     9026.83     9650.36    101.23 o 
   4  -2   1     8862.77     8931.00    244.40 o 
   5  -2   1     9292.15     9486.28    231.58 o 
   6  -2   1     2272.26     2309.72     58.55 o 
   7  -2   1     6336.56     6322.76    240.48 o 
   8  -2   1      304.92      302.96     43.73 o 
   9  -2   1     1358.54     1198.80     49.78 o 
  10  -2   1     1065.44     1066.45    108.58 o 
  11  -2   1      156.33      176.20     47.24 o 
 -12  -1   1       96.76       80.42     56.02 o 
 -11  -1   1     1152.21     1099.29     88.01 o 
 -10  -1   1     1533.55     1476.02     86.27 o 
  -9  -1   1       49.64      100.48     59.59 o 
  -8  -1   1     3971.62     3861.10     97.49 o 
  -7  -1   1     1928.14     1848.02     76.05 o 
  -6  -1   1    10824.92    10611.91    144.61 o 
  -5  -1   1     8329.70     8490.13    116.69 o 
  -4  -1   1    11599.21    10992.88    122.42 o 
  -3  -1   1    14522.14    14468.77    132.39 o 
  -2  -1   1    24268.66    24054.04    138.65 o 
  -1  -1   1    39105.78    39038.62    205.85 o 
   0  -1   1    21783.98    24041.97    185.75 o 
   1  -1   1    25129.99    25968.04    735.94 o 
   2  -1   1    11076.10    11948.33     61.10 o 
   3  -1   1    14343.68    15599.56    404.88 o 
   4  -1   1     6135.59     6412.89    146.76 o 
   5  -1   1     2411.52     2554.69     56.58 o 
   6  -1   1    19609.59    20530.67    300.36 o 
   7  -1   1     2458.09     2562.52     61.85 o 
   8  -1   1     5818.31     5700.37     88.75 o 
   9  -1   1      900.69      951.48     55.02 o 
  10  -1   1     1269.39     1187.28     61.84 o 
  11  -1   1     1983.80     2087.51     76.93 o 
 -12   0   1      381.80      343.65     50.90 o 
 -11   0   1      117.83      112.95     49.62 o 
 -10   0   1     1171.61     1009.03     80.03 o 
  -9   0   1     1617.09     1892.90     88.01 o 
  -8   0   1     1464.46     1490.98     77.04 o 
  -7   0   1     4837.60     5000.03    108.21 o 
  -6   0   1     2733.95     2500.51     74.55 o 
  -5   0   1    10794.61     9682.17    121.42 o 
  -4   0   1      761.80      873.40     43.13 o 
  -3   0   1    11451.92    11629.67    117.18 o 
  -2   0   1      242.89      261.55     23.94 o 
  -1   0   1     2463.90     2314.47    763.82 o 
   1   0   1      564.62      524.51     52.85 o 
   2   0   1    73236.48    75283.09   1190.70 o 
   3   0   1     3003.17     3355.63    237.75 o 
   4   0   1     5723.04     6011.73    464.83 o 
   5   0   1    10874.47    11081.57    406.01 o 
   6   0   1      971.19      978.60     41.08 o 
   7   0   1     9229.84     9209.66    339.96 o 
   8   0   1     2034.77     2010.30     58.24 o 
   9   0   1     2365.15     2375.86    122.05 o 
  10   0   1     2492.75     2596.51    119.30 o 
  11   0   1      825.29      868.21     62.43 o 
  12   0   1     1740.49     1977.67    122.67 o 
 -12   1   1      252.29      195.71     54.70 o 
 -11   1   1     1164.04     1091.96     59.92 o 
 -10   1   1     1508.75     1600.69     88.76 o 
  -9   1   1       89.74      136.38     59.84 o 
  -8   1   1     4368.62     4441.28    103.47 o 
  -7   1   1     2834.14     2796.22     78.04 o 
  -6   1   1    10942.98    10898.64    144.61 o 
  -5   1   1     8112.84     8519.80    117.93 o 
  -4   1   1    10347.28    10307.68     75.88 o 
  -3   1   1    16049.40    16991.12    296.62 o 
  -2   1   1    22926.76    25236.89    306.21 o 
  -1   1   1    39617.46    39161.93    922.27 o 
   0   1   1    18632.18    18650.74   1488.12 o 
   1   1   1    27422.70    27284.57    988.96 o 
   2   1   1    11313.55    11869.64    284.35 o 
   3   1   1    13340.31    12635.93   1643.61 o 
   4   1   1     5533.37     5365.64    552.56 o 
   5   1   1     2003.61     2317.70    201.03 o 
   6   1   1    18329.14    19536.86    624.28 o 
   7   1   1     2337.87     2373.64     82.78 o 
   8   1   1     5958.49     5618.94     85.46 o 
   9   1   1     1286.87     1233.42     52.74 o 
  10   1   1     1605.97     1731.19     67.49 o 
  11   1   1     1958.58     1871.71    115.69 o 
 -12   2   1      585.39      577.60     56.59 o 
 -11   2   1     1858.86     1816.12     73.87 o 
 -10   2   1      852.39      735.27     77.04 o 
  -9   2   1     6215.86     6553.84    138.63 o 
  -8   2   1      745.17      771.17     65.07 o 
  -7   2   1     8905.23     8870.85    139.37 o 
  -6   2   1    11828.90    12200.88    153.84 o 
  -5   2   1    13539.10    13954.90    157.33 o 
  -4   2   1    25084.33    24939.31    210.93 o 
  -3   2   1     8075.54     8559.44    104.22 o 
   0   2   1     8025.66     8009.17     81.28 o 
   1   2   1    10698.41    10951.90     55.20 o 
   2   2   1     6292.60     6532.39     86.45 o 
   3   2   1    13107.90    13592.19    331.02 o 
   4   2   1     7975.04     8019.47    313.27 o 
   5   2   1     7263.16     5997.60   1388.96 o 
   6   2   1     2144.50     2381.50    168.76 o 
   7   2   1     5986.57     6133.19     87.10 o 
   8   2   1      656.80      672.21     46.81 o 
   9   2   1     1372.93     1253.47     52.78 o 
  10   2   1     1200.49     1146.81     55.90 o 
  11   2   1      185.71      245.84     84.02 o 
 -12   3   1      649.08      725.05    100.98 o 
 -11   3   1      702.09      715.18     62.38 o 
 -10   3   1     4335.79     4564.70    125.91 o 
  -9   3   1      197.35      292.21     63.08 o 
  -8   3   1     4806.00     4827.00    112.20 o 
  -7   3   1     6351.11     6344.16    117.93 o 
  -6   3   1     5189.73     5531.85    105.96 o 
  -5   3   1    29177.43    29231.99    251.32 o 
  -4   3   1      683.80      642.52     43.38 o 
  -3   3   1    29198.23    35975.82    292.96 o 
   0   3   1    24325.63    24928.59    194.23 o 
   1   3   1     6456.06     6623.90     74.05 o 
   2   3   1    35322.75    36409.05   1350.61 o 
   3   3   1     5211.71     4974.51     66.11 o 
   4   3   1    11341.04    11966.80     89.26 o 
   5   3   1     5434.86     5204.61    122.50 o 
   6   3   1     2138.22     1962.39    209.99 o 
   7   3   1     2522.65     2537.44     57.51 o 
   8   3   1      130.09      102.26     35.69 o 
   9   3   1      265.70      317.32     45.48 o 
  10   3   1      153.42      175.03     79.54 o 
  11   3   1      347.11      327.12     70.31 o 
 -11   4   1     2236.50     2123.78    120.18 o 
 -10   4   1      392.97      389.95     71.31 o 
  -9   4   1     4968.85     5012.00    120.18 o 
  -8   4   1     2738.48     2748.35     92.25 o 
  -7   4   1     5681.81     5990.61    119.18 o 
  -6   4   1    15541.20    16356.18    185.00 o 
  -5   4   1     2412.26     2538.41     74.05 o 
  -4   4   1    30373.00    36213.93    303.18 o 
   0   4   1      284.49      339.83     19.45 o 
   1   4   1    32436.16    31715.80    227.14 o 
   2   4   1     4837.95     4691.61     71.06 o 
   3   4   1    26147.63    25902.27    480.36 o 
   4   4   1     6351.03     6279.50    103.46 o 
   5   4   1     3144.48     3124.79     37.49 o 
   6   4   1     3932.93     3723.54     57.49 o 
   7   4   1     2079.49     2009.83     55.55 o 
   8   4   1     2026.08     2123.83     58.53 o 
   9   4   1      380.45      375.24     78.54 o 
  10   4   1      458.95      507.63     71.56 o 
  11   4   1      178.78      149.60     86.27 o 
 -11   5   1      440.81      526.08     92.50 o 
 -10   5   1     2777.68     2710.37    195.60 o 
  -9   5   1      481.20      459.51     67.07 o 
  -8   5   1     2831.44     2844.59     92.75 o 
  -7   5   1     3434.04     3809.99     99.48 o 
  -6   5   1     7151.97     7709.23    128.15 o 
  -5   5   1    13315.64    15612.19    187.99 o 
  -4   5   1     6731.78     8257.75    139.62 o 
   0   5   1    15529.04    16859.83    140.87 o 
   1   5   1     5127.25     4914.01     66.57 o 
   2   5   1    15098.47    15881.46    151.34 o 
   3   5   1     7005.21     7747.18    580.69 o 
   4   5   1    12953.58    13109.18    370.81 o 
   5   5   1     2788.17     2677.76     85.51 o 
   6   5   1     5532.43     5736.29     88.80 o 
   7   5   1     1809.15     1790.81    119.68 o 
   8   5   1     4001.78     4006.21    120.67 o 
   9   5   1     2055.26     1914.34     97.24 o 
  10   5   1      215.15      258.55     85.27 o 
  11   5   1      481.96      344.82     72.06 o 
 -11   6   1      271.36      178.77     87.76 o 
 -10   6   1      290.10      291.22     63.58 o 
  -9   6   1     1039.14     1070.86     86.02 o 
  -8   6   1      872.75      854.20     71.06 o 
  -7   6   1     5001.95     5488.46    119.18 o 
  -6   6   1      410.75      404.66     53.85 o 
  -5   6   1     7433.84     9115.69    150.84 o 
   0   6   1    18031.68    17744.94    148.35 o 
   1   6   1     4754.75     4947.67     69.56 o 
   2   6   1    33255.77    32945.24    254.07 o 
   3   6   1    13531.60    14259.08    161.56 o 
   4   6   1     4099.66     4250.01    142.91 o 
   5   6   1    11856.74    11332.17    325.83 o 
   6   6   1     1593.38     1608.05     57.79 o 
   7   6   1     8521.71     8680.72    367.63 o 
   8   6   1     2212.86     2202.82     97.49 o 
   9   6   1     2222.01     2202.07    104.72 o 
  10   6   1     2474.97     2523.45    128.65 o 
  11   6   1      160.64      146.36     65.57 o 
 -11   7   1      120.36       47.87     84.52 o 
 -10   7   1      115.68      138.63     62.08 o 
  -9   7   1      506.67      502.40     69.31 o 
  -8   7   1     2056.87     2312.27     92.00 o 
  -7   7   1     1042.44     1068.37     70.31 o 
  -6   7   1     2407.65     2719.17     89.01 o 
  -5   7   1     1709.59     2034.52     90.76 o 
   0   7   1     4767.94     4475.94     64.58 o 
   1   7   1    43295.41    40276.24    280.24 o 
   2   7   1     2084.42     1937.53     55.10 o 
   3   7   1    21975.00    22304.16    213.43 o 
   4   7   1    14112.02    16317.77   1707.03 o 
   5   7   1      762.21      703.71     34.55 o 
   6   7   1    13645.31    13212.53    491.59 o 
   7   7   1      764.97      847.72     82.53 o 
   8   7   1     5457.51     5438.35    145.11 o 
   9   7   1     3563.64     3474.64    127.16 o 
  10   7   1      541.35      611.10     94.99 o 
  11   7   1     1535.29     1520.40    101.23 o 
 -11   8   1      252.20      310.66     92.75 o 
 -10   8   1      245.49      233.62     86.52 o 
  -9   8   1     1847.26     1784.44    108.71 o 
  -8   8   1      116.96       97.99     60.84 o 
  -7   8   1     7404.53     8519.30    155.58 o 
  -6   8   1     3417.68     4052.83    116.93 o 
   0   8   1    19447.80    19136.22    363.40 o 
   1   8   1     6329.01     5801.12     80.78 o 
   2   8   1    17844.21    16955.07    167.55 o 
   3   8   1     6691.88     6792.95    112.70 o 
   4   8   1     4558.23     4656.45    105.96 o 
   5   8   1    10587.32    10749.57    468.70 o 
   6   8   1      836.43      792.94     43.92 o 
   7   8   1     6577.18     6706.43    153.34 o 
   8   8   1     1313.52     1392.25    101.98 o 
   9   8   1     1835.96     1897.14    115.19 o 
  10   8   1     1481.68     1485.75    113.69 o 
 -10   9   1     1363.30     1367.81     95.49 o 
  -9   9   1       70.99       75.55     61.09 o 
  -8   9   1     5222.15     5284.76    151.09 o 
  -7   9   1     3241.71     3519.02    108.46 o 
  -6   9   1     3278.18     4282.21    126.91 o 
  -1   9   1     9675.23    10042.69    107.21 o 
   0   9   1    18128.50    17285.34    171.91 o 
   1   9   1     3463.70     3338.51     63.58 o 
   2   9   1     3931.97     3726.96     75.55 o 
   3   9   1     4787.12     4849.68     96.99 o 
   4   9   1     2710.49     2794.22     81.03 o 
   5   9   1     2668.64     2607.47     86.77 o 
   6   9   1     2848.23     2682.67     46.70 o 
   7   9   1      504.31      454.28     79.29 o 
   8   9   1     2227.29     2123.03    101.23 o 
   9   9   1      735.51      640.77     93.75 o 
  10   9   1        8.99      -83.03     80.53 o 
 -10  10   1       92.68      -50.36     83.03 o 
  -9  10   1     2583.32     2626.17    129.65 o 
  -8  10   1     1573.83     1744.80    108.46 o 
  -7  10   1     3406.40     3618.75    118.18 o 
  -6  10   1     6231.38     7085.38   1181.07 o 
  -5  10   1      844.74      917.53     75.05 o 
  -4  10   1     8931.70    10279.31    161.81 o 
  -3  10   1     1805.68     1840.04     67.07 o 
  -2  10   1    10437.81    10772.98    130.65 o 
  -1  10   1    10565.96    10126.97    109.21 o 
   0  10   1     3045.38     2860.04     62.08 o 
   1  10   1    10450.37     9933.99    115.69 o 
   2  10   1       30.94       -5.73     31.17 o 
   3  10   1     9433.24     9183.51    135.63 o 
   4  10   1     1801.12     1677.73     75.80 o 
   5  10   1     2099.66     2307.28     92.50 o 
   6  10   1     1951.81     1801.42     42.76 o 
   7  10   1      483.39      457.52     78.29 o 
   8  10   1      770.58      675.68     90.01 o 
   9  10   1       13.20       26.43     81.28 o 
  10  10   1      253.10      239.60     70.56 o 
 -10  11   1     1020.65      936.73    105.47 o 
  -9  11   1      451.01      509.38     92.75 o 
  -8  11   1     1709.35     1725.35    109.21 o 
  -7  11   1     4161.13     4363.24    139.62 o 
  -6  11   1      852.85      793.86     81.03 o 
  -5  11   1     3748.10     3875.81    115.69 o 
  -4  11   1     1383.03     1423.66     73.55 o 
  -3  11   1     5416.15     5659.25    109.95 o 
  -2  11   1     1943.51     1942.77     61.58 o 
   1  11   1     2344.25     2282.85     58.09 o 
   2  11   1     8548.26     8072.75    114.69 o 
   3  11   1     1259.48     1228.19     61.33 o 
   4  11   1     7177.31     7458.65    137.88 o 
   5  11   1     2033.06     2053.72     92.25 o 
   6  11   1     2226.23     2433.28     97.47 o 
   7  11   1      958.08      962.66     90.76 o 
   8  11   1      363.52      349.81     84.02 o 
   9  11   1     1092.64     1091.56    105.22 o 
  -9  12   1      270.37      171.29     86.27 o 
  -8  12   1      459.34      395.43     85.52 o 
  -7  12   1      561.09      594.40     84.27 o 
  -6  12   1     2521.17     2632.41    108.71 o 
  -5  12   1     3614.11     3764.11    113.94 o 
  -4  12   1     2497.14     2536.42     88.76 o 
  -3  12   1     3188.08     3227.30     89.51 o 
   3  12   1     6338.05     6124.75    114.44 o 
   4  12   1     5462.83     5653.27    129.15 o 
   5  12   1     7176.80     7052.75    144.11 o 
   6  12   1      281.13      284.50     37.18 o 
   7  12   1     2203.50     2596.75    119.18 o 
   8  12   1     1063.37     1141.42    103.47 o 
   9  12   1      694.33      845.22    105.22 o 
  -9  13   1       93.89      111.70     89.76 o 
  -8  13   1      237.89      105.47     81.53 o 
  -7  13   1       63.37       89.51     73.55 o 
  -6  13   1      637.65      605.87     78.54 o 
  -5  13   1       99.72      152.34     60.09 o 
   4  13   1     6216.75     6417.46    138.38 o 
   5  13   1     1235.66     1405.46     85.77 o 
   6  13   1     5390.90     5729.81    149.85 o 
   7  13   1      354.77      403.66     83.28 o 
   8  13   1     1700.46     1873.45    118.43 o 
   9  13   1     1451.25     1626.12    122.17 o 
  -8  14   1      200.43       92.00     86.02 o 
   7  14   1     2045.41     2071.67    103.72 o 
   8  14   1      848.65      902.07    103.97 o 
  -3 -19   2      697.10      694.18     64.34 o 
  -2 -19   2      148.51      129.29     46.92 o 
  -1 -19   2      293.71      256.68     64.74 o 
   0 -19   2      171.47       89.37     60.83 o 
   1 -19   2      140.70      120.16    133.39 o 
   2 -19   2      454.26      408.97     64.57 o 
  -4 -18   2     1723.83     1732.41     67.64 o 
  -3 -18   2      149.65      231.13     69.81 o 
  -2 -18   2     1090.97     1031.90     66.95 o 
  -1 -18   2      539.41      560.57     66.27 o 
   0 -18   2     1102.50     1114.22     74.04 o 
   1 -18   2     1680.04     1707.73     71.96 o 
   2 -18   2       85.77      141.25     50.36 o 
   3 -18   2     1817.71     1757.40     69.69 o 
   4 -18   2      288.89      286.54     43.79 o 
  -6 -17   2     1096.26     1042.38    119.30 o 
  -5 -17   2     1706.74     1711.37     64.71 o 
  -4 -17   2      154.64      215.83     50.64 o 
  -3 -17   2     2604.13     2437.84     68.62 o 
  -2 -17   2     1048.42     1171.75     66.33 o 
  -1 -17   2     2865.54     2791.90    337.47 o 
   0 -17   2     3586.68     3705.87    114.32 o 
   1 -17   2     1151.66     1163.53     76.01 o 
   2 -17   2     4791.95     4449.12    158.70 o 
   3 -17   2      334.15      370.72     45.09 o 
   4 -17   2     2319.04     2082.84     75.56 o 
   5 -17   2     1025.57     1014.47     74.38 o 
  -7 -16   2     1532.21     1381.28     96.99 o 
  -6 -16   2      380.49      357.61     53.92 o 
  -5 -16   2     1315.27     1125.07     55.71 o 
  -4 -16   2     3380.68     3732.75    123.95 o 
  -3 -16   2       80.59      101.28     34.87 o 
  -2 -16   2     5298.29     5027.50     86.68 o 
  -1 -16   2     2476.07     2505.54    132.52 o 
   0 -16   2     3747.28     3506.47     93.84 o 
   1 -16   2     5661.66     5486.12    194.26 o 
   2 -16   2       77.93       83.58     40.00 o 
   3 -16   2     3066.59     2895.46     74.34 o 
   4 -16   2      808.59      749.64     51.86 o 
   5 -16   2      662.22      646.54     62.46 o 
   6 -16   2     2662.31     2801.78     96.17 o 
  -7 -15   2       67.34      103.47     61.09 o 
  -6 -15   2     1338.21     1264.31     99.11 o 
  -5 -15   2     1292.81     1294.71     61.40 o 
  -4 -15   2       40.25        2.02     49.64 o 
  -3 -15   2     3221.28     3127.00    103.63 o 
  -2 -15   2      953.80      915.98     50.53 o 
  -1 -15   2     4299.19     4199.37     76.63 o 
   0 -15   2     2563.00     2363.63     71.30 o 
   1 -15   2      963.07      960.64     54.50 o 
   2 -15   2     4300.19     4094.53    112.52 o 
   3 -15   2      428.45      400.18     41.18 o 
   4 -15   2     1375.42     1365.63     55.93 o 
   5 -15   2     1579.67     1432.14     68.47 o 
   6 -15   2      429.26      446.52     54.86 o 
   7 -15   2     2072.88     2031.91     79.25 o 
  -8 -14   2       74.84      149.60     82.28 o 
  -7 -14   2       94.27       66.57     56.35 o 
  -6 -14   2      293.18      269.89     54.27 o 
  -5 -14   2      361.12      318.62     35.21 o 
  -4 -14   2      780.94      716.55     42.17 o 
  -3 -14   2      269.10      237.60     36.08 o 
  -2 -14   2     1102.84     1007.46     74.65 o 
  -1 -14   2       58.28      -20.11     36.44 o 
   0 -14   2      925.45      797.61     39.07 o 
   1 -14   2     1545.19     1487.20     74.53 o 
   2 -14   2      662.93      585.34     47.28 o 
   3 -14   2     1661.76     1516.47     51.25 o 
   4 -14   2      212.44      211.27     37.66 o 
   5 -14   2      869.69      802.23     62.16 o 
   6 -14   2      673.82      716.69     55.86 o 
   7 -14   2      168.50      142.91     53.19 o 
   8 -14   2      536.86      546.78     97.99 o 
  -9 -13   2       88.99      104.97     83.52 o 
  -8 -13   2      273.96      208.94     81.53 o 
  -7 -13   2      153.19      116.19     75.55 o 
  -6 -13   2       54.86       13.94     47.77 o 
  -5 -13   2      637.62      601.14     41.69 o 
  -4 -13   2      262.60      183.48     37.28 o 
  -3 -13   2     1348.00     1186.42     42.50 o 
  -2 -13   2      518.52      433.55     36.58 o 
  -1 -13   2      671.75      606.32     41.97 o 
   0 -13   2      907.87      904.57     58.91 o 
   1 -13   2      191.28      112.81     43.22 o 
   2 -13   2     2055.88     1996.24     56.62 o 
   3 -13   2      163.64      105.59     32.83 o 
   4 -13   2      939.68      928.22     42.32 o 
   5 -13   2      147.76       79.61     48.67 o 
   6 -13   2      503.83      583.70     57.86 o 
   7 -13   2      179.24      182.90     51.52 o 
   8 -13   2       97.59      141.37     64.58 o 
  -9 -12   2      448.92      337.84     85.52 o 
  -8 -12   2      169.10      234.12     78.79 o 
  -7 -12   2     1241.59     1171.09     92.50 o 
  -6 -12   2     2354.38     2333.97    212.80 o 
  -5 -12   2      471.11      385.32     34.76 o 
  -4 -12   2     4385.50     4189.44    179.48 o 
  -3 -12   2      236.39      186.61     30.00 o 
  -2 -12   2     8117.63     7982.10    462.52 o 
  -1 -12   2     1411.52     1454.11     73.80 o 
   0 -12   2     2383.65     2287.39    114.19 o 
   1 -12   2     5076.40     4953.53    173.89 o 
   2 -12   2      774.63      761.43     41.32 o 
   3 -12   2     6111.17     5781.06    150.42 o 
   4 -12   2     1743.64     1610.35     50.83 o 
   5 -12   2     3483.60     3330.84     78.09 o 
   6 -12   2     2099.60     1812.70     88.64 o 
   7 -12   2      392.81      397.29     47.17 o 
   8 -12   2     1225.39     1100.78     98.48 o 
   9 -12   2      284.55      201.46     83.52 o 
 -10 -11   2      526.01      462.75     89.01 o 
  -9 -11   2      112.54      161.32     78.04 o 
  -8 -11   2     1950.11     1935.54    105.72 o 
  -7 -11   2     2432.95     2190.60     94.00 o 
  -6 -11   2     2614.89     2646.36    187.62 o 
  -5 -11   2     8384.72     7948.44    295.33 o 
  -4 -11   2      978.58      927.30     35.90 o 
  -3 -11   2    12883.79    12487.18    641.81 o 
  -2 -11   2      885.43      925.09     75.42 o 
  -1 -11   2    12275.45    12302.72    367.56 o 
   0 -11   2    10661.19    11152.65    198.43 o 
   1 -11   2     3298.72     3061.77     84.46 o 
   2 -11   2    15231.50    14963.87    173.99 o 
   3 -11   2      782.25      752.96     33.97 o 
   4 -11   2    15598.34    15736.52    819.78 o 
   5 -11   2     6238.92     6196.30    117.18 o 
   6 -11   2     3220.42     3028.69    101.85 o 
   7 -11   2     3023.17     2816.55    221.78 o 
   8 -11   2      171.61      168.80     76.05 o 
   9 -11   2     1545.81     1380.28    105.72 o 
 -10 -10   2       29.15       74.05     58.59 o 
  -9 -10   2     2145.36     2072.17    108.71 o 
  -8 -10   2      569.29      531.07     77.54 o 
  -7 -10   2     4922.53     4431.06    126.91 o 
  -6 -10   2     6266.20     6134.62    521.47 o 
  -5 -10   2     4930.32     4824.99    195.22 o 
  -4 -10   2    11529.00    10854.55    408.03 o 
  -3 -10   2      456.78      509.59     48.71 o 
  -2 -10   2    23100.79    22380.82    664.92 o 
  -1 -10   2    11659.93    11870.88    192.08 o 
   0 -10   2     9917.99     9584.43    180.01 o 
   1 -10   2    16089.92    15702.80    307.15 o 
   2 -10   2      906.72      810.14     32.43 o 
   3 -10   2    21572.05    20456.18    754.50 o 
   4 -10   2     4856.50     4737.54    163.68 o 
   5 -10   2     6035.48     5509.18    192.23 o 
   6 -10   2     4340.20     4087.85    181.51 o 
   7 -10   2      260.13      236.03     43.85 o 
   8 -10   2     2545.29     2255.67    100.48 o 
   9 -10   2      526.94      625.07     88.76 o 
  10 -10   2      831.15      805.33     81.78 o 
 -10  -9   2     1159.72     1155.89     83.03 o 
  -9  -9   2       99.73       66.07     73.55 o 
  -8  -9   2     4436.19     4023.16    119.93 o 
  -7  -9   2     1314.12     1239.66     73.55 o 
  -6  -9   2     4571.02     4396.37    378.48 o 
  -5  -9   2     8136.11     8056.93    375.08 o 
  -4  -9   2      893.72      762.30     38.99 o 
  -3  -9   2    20287.83    20168.11   1031.35 o 
  -2  -9   2     5154.13     4999.67    119.27 o 
  -1  -9   2    24999.01    24665.16    886.53 o 
   0  -9   2    20452.88    20693.46    660.85 o 
   1  -9   2     4480.60     4117.23     95.15 o 
   2  -9   2    15159.11    14479.51    214.97 o 
   3  -9   2      868.68      878.24     34.62 o 
   4  -9   2     7704.25     7281.63     97.36 o 
   5  -9   2     9661.52     8910.16    112.32 o 
   6  -9   2      770.54      713.65     49.66 o 
   7  -9   2     3747.07     3374.64    118.18 o 
   8  -9   2      158.60      257.56     74.80 o 
   9  -9   2     2309.51     2139.49    100.98 o 
  10  -9   2      407.92      391.94     68.81 o 
 -11  -8   2      957.83     1093.55    103.47 o 
 -10  -8   2      222.42      177.77     78.79 o 
  -9  -8   2     1561.58     1620.88     99.23 o 
  -8  -8   2      752.98      740.75     79.04 o 
  -7  -8   2     5050.64     4848.44    126.41 o 
  -6  -8   2     3214.35     3227.74    147.48 o 
  -5  -8   2      698.41      590.44     29.79 o 
  -4  -8   2     7586.86     7103.61    327.16 o 
  -3  -8   2     1302.64     1274.99     58.08 o 
  -2  -8   2    14482.07    13595.14    309.59 o 
  -1  -8   2    15225.49    15330.50    657.15 o 
   0  -8   2     6098.82     6174.06     69.60 o 
   1  -8   2     6094.27     6097.64    102.60 o 
   2  -8   2     1973.15     1895.40     38.94 o 
   3  -8   2     4183.14     4022.15    240.72 o 
   4  -8   2     3498.14     3411.28     44.08 o 
   5  -8   2     2126.70     1988.60     72.93 o 
   6  -8   2     5132.81     5051.70    203.20 o 
   7  -8   2     1829.82     1633.10     91.75 o 
   8  -8   2     1981.10     1819.60     88.26 o 
   9  -8   2      175.47      150.84     77.04 o 
  10  -8   2      770.90      729.78     92.50 o 
 -11  -7   2      137.58      139.87     62.83 o 
 -10  -7   2      555.88      584.92     82.78 o 
  -9  -7   2      440.67      351.80     57.59 o 
  -8  -7   2     1164.15     1174.09     83.28 o 
  -7  -7   2     2452.81     2259.16     83.77 o 
  -6  -7   2      500.53      459.59     36.11 o 
  -5  -7   2      279.80      251.40     23.54 o 
  -4  -7   2     2253.90     2167.51     88.64 o 
  -3  -7   2      187.05      172.43     22.95 o 
  -2  -7   2      960.89      941.55     47.33 o 
  -1  -7   2     1395.83     1307.49     28.80 o 
   0  -7   2       47.70       -6.80     20.73 o 
   1  -7   2     3822.62     3629.56     39.66 o 
   2  -7   2      318.75      283.83     20.95 o 
   3  -7   2     2402.98     2204.85     56.13 o 
   4  -7   2     1637.78     1538.09     51.07 o 
   5  -7   2      364.15      350.34     25.95 o 
   6  -7   2      866.38      802.56     35.45 o 
   7  -7   2     1055.16      795.27    179.77 o 
   8  -7   2     1880.99     1659.53     95.24 o 
   9  -7   2     1142.52     1073.11     91.75 o 
  10  -7   2      142.96      112.45     78.54 o 
  11  -7   2      321.97      281.74     67.57 o 
 -11  -6   2      614.37      632.05     87.26 o 
 -10  -6   2      651.34      512.62     79.79 o 
  -9  -6   2      942.33      863.67     68.57 o 
  -8  -6   2     1515.42     1311.47     72.80 o 
  -6  -6   2     1391.42     1410.34     55.72 o 
  -5  -6   2     1355.16     1223.09     93.30 o 
  -4  -6   2     6507.84     6709.40    306.53 o 
  -3  -6   2       41.77       28.68     19.33 o 
  -2  -6   2     5530.43     5741.26     90.44 o 
  -1  -6   2     1156.84     1134.13     42.06 o 
   0  -6   2     1906.39     2012.51     28.40 o 
   1  -6   2     7716.18     7526.48     94.86 o 
   2  -6   2     6259.71     6462.25    185.43 o 
   3  -6   2     4063.25     4145.36     43.62 o 
   4  -6   2     3645.39     3729.39     76.09 o 
   5  -6   2      893.85      884.16     32.17 o 
   6  -6   2     3218.49     3207.15     61.13 o 
   7  -6   2     2019.71     1934.47    129.40 o 
   8  -6   2     1732.98     1715.01     97.86 o 
   9  -6   2     1092.02     1073.36     75.30 o 
  10  -6   2     1000.82      939.22     91.75 o 
  11  -6   2       17.30       26.43     57.84 o 
 -11  -5   2      676.67      820.79     90.51 o 
 -10  -5   2     2069.56     2119.79    106.71 o 
  -9  -5   2       94.38       75.30     50.11 o 
  -8  -5   2     3249.51     3087.68    104.72 o 
  -7  -5   2     3880.10     3485.61     93.50 o 
  -6  -5   2     3706.77     3404.58     85.77 o 
  -5  -5   2    11642.00    11230.99    704.79 o 
  -4  -5   2      885.15      915.50     38.72 o 
  -3  -5   2    24749.34    25251.34    864.55 o 
  -2  -5   2      623.43      520.09     20.71 o 
  -1  -5   2    16800.21    17873.85     92.32 o 
   0  -5   2    22750.85    24030.46    305.30 o 
   1  -5   2     3667.53     3774.98     58.51 o 
   2  -5   2    40974.56    40207.60    486.79 o 
   3  -5   2     2006.81     1904.57     30.86 o 
   4  -5   2    17986.56    17504.95    158.53 o 
   5  -5   2     6536.12     6350.80    127.60 o 
   6  -5   2     1996.02     1904.36     57.07 o 
   7  -5   2     9183.13     9215.85    196.97 o 
   8  -5   2     3108.57     3099.07     75.55 o 
   9  -5   2     3261.80     3340.45     82.24 o 
  10  -5   2      820.40      733.66     59.39 o 
  11  -5   2     1048.99      983.35     80.53 o 
 -11  -4   2     1756.29     1761.75     93.50 o 
 -10  -4   2      337.13      313.65     73.80 o 
  -9  -4   2     5614.66     5116.96    129.90 o 
  -8  -4   2     1749.26     1412.94     80.03 o 
  -7  -4   2     5655.68     5080.06    108.21 o 
  -6  -4   2    13552.54    12776.33    168.30 o 
  -5  -4   2     5899.89     6277.42    153.59 o 
  -4  -4   2    47007.93    47513.63   3223.30 o 
  -3  -4   2      219.71      195.06     20.65 o 
  -2  -4   2    35913.38    37017.29   1809.15 o 
  -1  -4   2    13474.00    13696.14    448.99 o 
   0  -4   2     8007.38     8411.11    135.57 o 
   1  -4   2    61138.39    58155.48   1055.38 o 
   2  -4   2       92.93      113.00     14.54 o 
   3  -4   2    41825.24    40255.51    679.93 o 
   4  -4   2     7248.81     7179.16    168.31 o 
   5  -4   2    19688.56    19806.47    366.75 o 
   6  -4   2    10504.04    10285.00    190.30 o 
   7  -4   2      799.74      885.09     47.42 o 
   8  -4   2     6741.63     6457.31    231.00 o 
   9  -4   2      901.47      868.31     56.24 o 
  10  -4   2     1784.24     1790.05     63.63 o 
  11  -4   2      761.18      785.58     57.73 o 
 -12  -3   2      830.00      889.60     80.03 o 
 -11  -3   2      833.58      810.82     88.26 o 
 -10  -3   2     4121.22     3755.88    111.95 o 
  -9  -3   2      134.64       98.73     64.58 o 
  -8  -3   2     8371.06     7811.45    140.87 o 
  -7  -3   2     7381.54     6983.93    126.41 o 
  -6  -3   2     7456.10     7111.09    120.18 o 
  -5  -3   2    31567.87    29645.06   1627.86 o 
  -4  -3   2      455.64      426.77     22.38 o 
  -3  -3   2    49744.41    50265.95    327.99 o 
  -2  -3   2     3741.95     3625.46     40.94 o 
  -1  -3   2    20326.93    20365.11    327.87 o 
   0  -3   2    43086.09    42776.65    471.11 o 
   1  -3   2     1375.18     1453.78     50.12 o 
   2  -3   2    62038.04    59316.77    624.48 o 
   3  -3   2    11017.64    11282.79    203.17 o 
   4  -3   2    26217.29    26508.54    305.95 o 
   5  -3   2    10462.99    10562.63    245.63 o 
   6  -3   2     4320.49     4318.09     58.60 o 
   7  -3   2    11546.53    11676.93    422.61 o 
   8  -3   2      150.30      123.50     35.64 o 
   9  -3   2     4317.88     4442.21     89.16 o 
  10  -3   2      675.35      715.29     52.62 o 
  11  -3   2      904.17      926.06     59.08 o 
 -12  -2   2      591.59      548.02     87.26 o 
 -11  -2   2     1753.39     1729.09     97.99 o 
 -10  -2   2      421.24      339.59     56.10 o 
  -9  -2   2     4401.17     4521.82    123.17 o 
  -8  -2   2     1522.15     1331.16     80.78 o 
  -7  -2   2     6183.55     5860.96    115.44 o 
  -6  -2   2     8244.60     8069.01    127.41 o 
  -5  -2   2     3951.32     3667.05    180.39 o 
  -4  -2   2    33257.54    32918.05    175.39 o 
  -3  -2   2     7487.21     7211.58    102.85 o 
  -2  -2   2    32232.38    32795.64    164.48 o 
  -1  -2   2    42944.04    42979.14    569.34 o 
   0  -2   2    19711.35    20985.20    324.00 o 
   1  -2   2    86275.77    81098.21   1105.77 o 
   2  -2   2     4111.20     4234.96    105.69 o 
   3  -2   2    35526.79    37468.76    541.71 o 
   4  -2   2     3707.21     3707.35     40.26 o 
   5  -2   2     9282.70     9529.82    142.16 o 
   6  -2   2    11095.35    11506.93    114.23 o 
   7  -2   2     1019.23     1150.47     50.79 o 
   8  -2   2     5691.31     5853.08     94.04 o 
   9  -2   2      771.20      779.09     49.58 o 
  10  -2   2     2096.99     2078.98    108.33 o 
  11  -2   2      344.41      351.97     46.75 o 
 -12  -1   2      646.18      593.40     84.77 o 
 -11  -1   2      165.43      153.09     71.31 o 
 -10  -1   2     2560.44     2464.61     94.00 o 
  -9  -1   2     2224.17     2037.51     84.52 o 
  -8  -1   2     5647.08     5161.10    114.69 o 
  -7  -1   2     2882.44     2959.53     92.75 o 
  -6  -1   2     3247.51     3066.99     78.04 o 
  -5  -1   2     4233.48     4037.37     87.51 o 
  -4  -1   2     3584.05     3722.18     63.70 o 
  -3  -1   2    18829.85    20157.88    341.33 o 
  -2  -1   2     9039.84    10388.23    664.21 o 
  -1  -1   2     3258.23     3342.12    256.68 o 
   0  -1   2     8663.59     9613.10     97.99 o 
   1  -1   2     2493.19     2650.09    139.57 o 
   2  -1   2     8862.04     9226.01    607.92 o 
   3  -1   2     1319.21     1354.51     71.03 o 
   4  -1   2      102.11      179.44     30.48 o 
   5  -1   2     4856.87     5401.49     73.82 o 
   6  -1   2     5645.63     5676.39     55.71 o 
   7  -1   2     2562.56     2654.93    112.95 o 
   8  -1   2     2225.52     2209.91     61.39 o 
   9  -1   2     1628.78     1599.48     58.93 o 
  10  -1   2      693.90      618.05     51.02 o 
  11  -1   2     2098.15     2152.70    119.93 o 
 -12   0   2       29.30       -6.23     52.11 o 
 -11   0   2     1269.94     1211.49     91.75 o 
 -10   0   2      897.15      922.02     82.78 o 
  -9   0   2     1416.09     1218.22     69.81 o 
  -8   0   2     3133.09     2952.05    100.23 o 
  -7   0   2      151.84      148.35     51.86 o 
  -6   0   2       76.03      134.39     47.12 o 
  -5   0   2     2941.59     3064.99     79.04 o 
  -4   0   2     2894.89     3568.09    515.36 o 
  -3   0   2    23735.56    20907.09   3287.14 o 
  -2   0   2     5598.27     5361.70   1041.82 o 
  -1   0   2     4013.31     2937.59     59.84 o 
   0   0   2       23.76      124.66     35.65 o 
   1   0   2     7690.95     7079.56   1296.26 o 
   2   0   2     2238.25     2128.24    220.32 o 
   3   0   2      330.02      354.62     35.75 o 
   4   0   2    10533.18    11574.68    484.92 o 
   5   0   2     3163.05     3354.44    199.80 o 
   6   0   2       93.48      151.40     43.79 o 
   7   0   2     4794.16     4880.34     76.82 o 
   8   0   2      535.47      463.98     67.69 o 
   9   0   2     1093.91     1211.98     57.96 o 
  10   0   2     1149.60     1064.27     61.36 o 
  11   0   2      122.61      157.33     83.28 o 
 -12   1   2      744.62      804.58     89.26 o 
 -11   1   2      107.81      116.93     72.31 o 
 -10   1   2     2340.79     2294.57    101.98 o 
  -9   1   2     2128.58     2144.72     95.49 o 
  -8   1   2     5244.91     4972.60    117.68 o 
  -7   1   2     2507.25     2492.53     85.52 o 
  -6   1   2     2941.26     3119.60     86.02 o 
  -5   1   2     4471.58     3463.38    802.46 o 
  -4   1   2     3883.42     3820.25     69.81 o 
  -3   1   2    21557.24    22330.13    666.33 o 
  -2   1   2     8473.64     9036.76    235.12 o 
  -1   1   2     3180.57     3301.36     46.62 o 
   0   1   2    13512.88    12069.69   2447.16 o 
   1   1   2     1512.03     1510.58     19.11 o 
   2   1   2     9810.21     9786.30    255.73 o 
   3   1   2      783.38      671.18     42.43 o 
   4   1   2      278.07      381.60     25.96 o 
   5   1   2     4886.90     5344.92    167.50 o 
   6   1   2     4989.07     5446.62    391.93 o 
   7   1   2     1982.38     2011.57     57.72 o 
   8   1   2     2528.64     2566.56     66.26 o 
   9   1   2     1831.37     1838.24     63.92 o 
  10   1   2     1063.91     1148.16     98.73 o 
  11   1   2     2161.15     1986.15    106.71 o 
 -12   2   2      510.62      523.09     85.02 o 
 -11   2   2     2138.34     2300.80    107.46 o 
 -10   2   2      471.99      478.21     76.05 o 
  -9   2   2     4919.00     5099.01    126.41 o 
  -8   2   2     1267.86     1182.07     64.33 o 
  -7   2   2     6594.58     6347.90    118.93 o 
  -6   2   2     8790.94     9243.85    142.62 o 
  -5   2   2     2780.71     2883.92     51.24 o 
  -4   2   2    32457.56    33030.91   2030.03 o 
  -3   2   2     7351.34     8209.98    152.84 o 
  -2   2   2    35721.28    38681.78    261.30 o 
  -1   2   2    41592.04    44499.61    294.96 o 
   0   2   2    19071.24    19964.15    294.08 o 
   1   2   2    80760.98    77973.55   2147.34 o 
   2   2   2     4126.20     4416.14     33.48 o 
   3   2   2    37735.95    38236.09    754.37 o 
   4   2   2     4057.94     3967.87     69.98 o 
   5   2   2     8282.71     7945.23    683.78 o 
   6   2   2    11249.29    10908.59    743.59 o 
   7   2   2      981.63     1063.04     43.25 o 
   8   2   2     6112.83     6465.67    186.00 o 
   9   2   2      859.35     1010.28     93.00 o 
  10   2   2     2538.88     2565.84    123.42 o 
  11   2   2      207.11      249.08     67.57 o 
 -12   3   2     1155.68     1233.43     99.23 o 
 -11   3   2      729.90      829.52     86.02 o 
 -10   3   2     4539.94     5001.77    135.39 o 
  -9   3   2      141.11      125.91     63.33 o 
  -8   3   2    10165.38    10506.44    168.55 o 
  -7   3   2     8064.29     8506.58    142.87 o 
  -6   3   2     5874.58     6210.51    125.54 o 
  -5   3   2    32172.15    35220.89    436.88 o 
  -4   3   2      494.02      632.55     20.24 o 
  -3   3   2    49701.33    53321.28    303.93 o 
  -2   3   2     3095.77     3139.74     37.20 o 
  -1   3   2    20370.51    21179.60    160.94 o 
   0   3   2    39228.33    39019.48   1026.05 o 
   1   3   2     2282.27     2342.55     25.55 o 
   2   3   2    60899.86    56958.76   1494.72 o 
   3   3   2     9728.76    10373.34    162.62 o 
   4   3   2    25688.79    26350.00    546.18 o 
   5   3   2    11003.88    10914.88    463.49 o 
   6   3   2     3998.80     3929.23    107.53 o 
   7   3   2    11567.72    11665.07    142.87 o 
   8   3   2       97.60       52.83     63.08 o 
   9   3   2     5057.91     5127.19    142.37 o 
  10   3   2      691.38      756.96     77.79 o 
  11   3   2     1048.99     1179.07    108.71 o 
 -11   4   2     1886.64     2113.56    107.46 o 
 -10   4   2      302.54      212.18     69.06 o 
  -9   4   2     4989.56     5338.62    132.39 o 
  -8   4   2     1395.82     1482.51     81.28 o 
  -7   4   2     5098.22     5472.01    121.92 o 
  -6   4   2    14655.29    15498.84    157.83 o 
  -5   4   2     5129.01     5881.88     67.29 o 
  -4   4   2    47115.51    55587.48    444.80 o 
   0   4   2     5042.48     5161.05     91.78 o 
   1   4   2    60637.82    59437.43    222.84 o 
   2   4   2      204.61      259.71     41.29 o 
   3   4   2    41754.16    41334.73    731.81 o 
   4   4   2     6005.71     6013.37    126.66 o 
   5   4   2    19080.36    19609.09    264.20 o 
   6   4   2     8272.52     8138.58    310.11 o 
   7   4   2      905.56      890.67     40.15 o 
   8   4   2     6137.45     6561.32    162.31 o 
   9   4   2      879.16      908.55     92.00 o 
  10   4   2     1789.23     1799.15    113.69 o 
  11   4   2      802.75      846.22    102.22 o 
 -11   5   2      654.33      671.44     68.57 o 
 -10   5   2     1885.34     1958.22     86.77 o 
  -9   5   2      199.24      166.80     65.07 o 
  -8   5   2     3272.46     3500.07    102.97 o 
  -7   5   2     5461.33     5907.58    128.15 o 
  -6   5   2     3692.89     3986.01     99.23 o 
  -5   5   2    13197.95    15411.48    205.95 o 
   0   5   2    22271.96    22070.54    193.98 o 
   1   5   2     3195.82     3476.88     63.83 o 
   2   5   2    38867.14    37207.82    270.20 o 
   3   5   2     2070.83     2035.39     50.96 o 
   4   5   2    17472.17    17472.37    293.97 o 
   5   5   2     5491.72     5301.35     64.85 o 
   6   5   2     2352.85     2382.80     40.52 o 
   7   5   2     6785.79     6749.07    147.10 o 
   8   5   2     3403.55     3293.13    123.67 o 
   9   5   2     3299.00     3219.33    120.43 o 
  10   5   2      650.09      621.58     76.79 o 
  11   5   2     1025.67     1088.57    110.20 o 
 -10   6   2      781.26      807.82     82.78 o 
  -9   6   2      940.21      999.81     82.53 o 
  -8   6   2     2176.89     2349.17     99.48 o 
  -7   6   2     1787.79     1805.39     76.29 o 
  -6   6   2     2563.29     2781.26     98.73 o 
  -5   6   2     1314.03     1449.84     76.79 o 
   0   6   2     1370.94     1505.44     51.86 o 
   1   6   2     7033.40     6809.40     91.25 o 
   2   6   2     7328.30     7834.25    229.51 o 
   3   6   2     4233.98     4668.69    228.63 o 
   4   6   2     3590.72     3676.06     88.85 o 
   5   6   2     1395.72     1445.05     69.18 o 
   6   6   2     2967.19     2606.70    196.10 o 
   7   6   2     2762.42     2716.43    100.73 o 
   8   6   2     1536.69     1516.66     99.98 o 
   9   6   2     1186.69     1194.03     86.77 o 
  10   6   2      940.33      849.71     97.99 o 
  11   6   2        7.01      -24.68     63.08 o 
  -9   7   2      581.57      610.85     79.54 o 
  -8   7   2     1117.99     1234.92     73.05 o 
  -7   7   2     3347.64     3764.36    113.94 o 
  -6   7   2      661.26      741.75     78.04 o 
   0   7   2       96.60       37.15     27.92 o 
   1   7   2     3959.14     3807.99     69.56 o 
   2   7   2      553.60      496.66     39.14 o 
   3   7   2     2842.50     2766.71     95.11 o 
   4   7   2     1579.58     1588.47     37.03 o 
   5   7   2      121.44      117.28     28.86 o 
   6   7   2      797.32      748.80     37.65 o 
   7   7   2      774.50      806.83     83.52 o 
   8   7   2     2369.79     2489.29    117.18 o 
   9   7   2     1056.50     1026.73     85.27 o 
  10   7   2       52.59      105.96     86.02 o 
  11   7   2      383.10      446.05     99.23 o 
 -11   8   2      956.78      896.09     86.77 o 
  -9   8   2     1584.25     1793.42     99.23 o 
  -8   8   2      760.39      826.52     81.28 o 
  -7   8   2     4802.20     5739.79    147.85 o 
  -6   8   2     3024.87     3969.06    134.14 o 
   0   8   2     5412.79     5299.72     90.26 o 
   1   8   2     7365.36     7449.18    100.73 o 
   2   8   2     1963.88     1812.37     56.85 o 
   3   8   2     3967.08     4069.04     90.76 o 
   4   8   2     2890.05     2813.72     81.99 o 
   5   8   2     2154.90     2064.56     77.72 o 
   6   8   2     4263.92     4284.83    258.80 o 
   7   8   2     2167.36     2220.52    107.96 o 
   8   8   2     1651.74     1730.59    108.21 o 
   9   8   2      266.74      242.85     65.82 o 
  10   8   2      804.83      824.53    103.47 o 
 -10   9   2     1634.44     1628.36    102.47 o 
  -8   9   2     4828.46     6042.97    162.31 o 
  -7   9   2     1319.62     1564.04    104.47 o 
  -6   9   2     4104.93     5767.71    169.79 o 
   0   9   2    19001.58    18803.84    194.23 o 
   1   9   2     4665.63     4569.69     82.78 o 
   2   9   2    13788.59    12787.05    147.35 o 
   3   9   2     1042.52     1125.97     59.34 o 
   4   9   2     7412.81     7273.19    151.32 o 
   5   9   2     9296.13     9126.65    195.99 o 
   6   9   2      998.43      952.28    109.83 o 
   7   9   2     4266.52     4486.41    130.65 o 
   8   9   2      254.91      239.60     62.33 o 
   9   9   2     2591.83     2832.62    121.92 o 
  10   9   2      283.32      310.16     93.25 o 
 -10  10   2       25.07       -9.97     83.52 o 
  -7  10   2     4724.73     5965.43    168.05 o 
  -6  10   2     5606.79     7407.79    194.23 o 
   0  10   2     9163.73     7997.70    123.92 o 
   1  10   2    16066.72    16067.96    169.79 o 
   2  10   2      798.24      705.10     46.62 o 
   3  10   2    20510.16    18914.29    203.95 o 
   4  10   2     3956.07     4153.08    151.15 o 
   5  10   2     5781.70     5376.94    193.50 o 
   6  10   2     4533.07     4145.97    199.90 o 
   7  10   2      206.20      272.27     77.04 o 
   8  10   2     2851.82     3040.56    130.90 o 
   9  10   2      498.37      605.87     97.74 o 
  10  10   2     1098.79     1175.08     98.73 o 
 -10  11   2      643.77      523.09    102.47 o 
  -9  11   2      134.98      128.15     84.52 o 
  -8  11   2     1772.16     1799.40     99.23 o 
  -7  11   2     2217.33     2887.22    139.37 o 
   0  11   2    11234.18    10732.33    157.82 o 
   1  11   2     3061.66     2751.09     72.06 o 
   2  11   2    16191.16    15326.46    172.54 o 
   3  11   2      620.27      709.59     61.58 o 
   4  11   2    15137.89    14837.28    197.97 o 
   5  11   2     5573.70     5391.16    155.84 o 
   6  11   2     2642.21     2495.33     51.47 o 
   7  11   2     2702.67     2789.24    121.67 o 
   8  11   2      184.99      211.43     64.33 o 
   9  11   2     1662.81     1781.20    107.71 o 
  -9  12   2      259.46      270.02     91.75 o 
  -8  12   2      273.94      280.74     84.52 o 
  -7  12   2     1014.57     1146.66     99.73 o 
   2  12   2      458.40      466.99     44.63 o 
   3  12   2     6782.14     6526.42    119.43 o 
   4  12   2     1937.02     1867.97     81.53 o 
   5  12   2     3866.01     4110.06    113.62 o 
   6  12   2     1843.95     1807.13     59.12 o 
   7  12   2      404.07      448.54     84.77 o 
   8  12   2     1157.29     1133.45    106.21 o 
   9  12   2      428.13      458.02     99.98 o 
  -9  13   2      184.03      165.06     67.32 o 
  -8  13   2      159.22      128.90     84.77 o 
  -7  13   2      198.06      195.22     80.03 o 
  -6  13   2       58.89      -17.70     65.57 o 
   4  13   2     1152.02     1121.73     71.31 o 
   5  13   2      213.56      154.85     32.97 o 
   6  13   2      676.77      635.21     61.33 o 
   7  13   2      251.82      362.52     84.27 o 
   8  13   2       78.30      -21.19     87.76 o 
  -8  14   2      177.00      197.97     85.77 o 
   5  14   2     1118.49     1338.11     66.78 o 
   6  14   2      533.86      552.01     80.03 o 
   7  14   2      114.39      111.20     81.78 o 
   8  14   2      452.59      498.66     98.48 o 
   5  15   2     1618.07     1881.22     75.80 o 
   5  16   2      733.88      901.99     88.51 o 
   5  17   2     1360.22     1725.22     85.85 o 
  -2 -19   3     1112.79      982.11     63.68 o 
  -1 -19   3      148.95      152.88     62.92 o 
   0 -19   3      988.42     1022.34    173.03 o 
   1 -19   3      459.21      424.06     67.17 o 
   2 -19   3      400.48      380.07     62.80 o 
  -4 -18   3     1065.49     1086.06    140.37 o 
  -3 -18   3      801.55      717.02     55.24 o 
  -2 -18   3      184.73      148.72     58.85 o 
  -1 -18   3      892.61      829.47     62.58 o 
   0 -18   3      500.01      545.86     83.90 o 
   1 -18   3     1168.97     1200.78     68.99 o 
   2 -18   3      410.49      441.19     46.58 o 
   3 -18   3      822.97      880.33    162.81 o 
   4 -18   3      288.52      249.85     58.39 o 
  -5 -17   3     1158.23     1267.54     59.44 o 
  -4 -17   3      137.78      166.30     41.33 o 
  -3 -17   3     1401.28     1384.44     74.45 o 
  -2 -17   3      757.29      842.96     82.28 o 
  -1 -17   3     1393.40     1309.92     62.34 o 
   0 -17   3     1746.56     1760.02     74.28 o 
   1 -17   3      423.77      464.30     59.87 o 
   2 -17   3     2541.81     2590.31    145.63 o 
   3 -17   3      281.22      281.83     53.01 o 
   4 -17   3     1422.32     1377.74     75.31 o 
   5 -17   3      897.48      939.60     73.08 o 
  -6 -16   3      354.87      347.13     52.79 o 
  -5 -16   3      669.43      650.85     45.55 o 
  -4 -16   3     2048.98     2100.69    138.89 o 
  -3 -16   3      395.02      382.38     41.82 o 
  -2 -16   3     2813.43     2716.72    168.55 o 
  -1 -16   3     1996.51     1855.32    189.61 o 
   0 -16   3     2904.88     2890.78     87.32 o 
   1 -16   3     4804.56     4725.47    214.92 o 
   2 -16   3      250.62      228.34     42.07 o 
   3 -16   3     1829.21     1923.89     79.79 o 
   4 -16   3      911.45      823.39     85.89 o 
   5 -16   3      604.87      607.90     65.39 o 
   6 -16   3     1702.02     1597.90     76.65 o 
  -7 -15   3      819.85      783.39     79.29 o 
  -6 -15   3     1061.11     1038.80     68.05 o 
  -5 -15   3     1848.14     1769.05     95.92 o 
  -4 -15   3     1107.47     1118.42     49.27 o 
  -3 -15   3     2483.75     2408.87    113.80 o 
  -2 -15   3     2573.42     2417.52    162.26 o 
  -1 -15   3     2247.79     2027.52     79.54 o 
   0 -15   3     3893.13     3418.84    217.29 o 
   1 -15   3     2450.80     2365.98    149.42 o 
   2 -15   3     2658.70     2504.39    125.97 o 
   3 -15   3      962.30      911.88     75.55 o 
   4 -15   3      693.71      667.12     58.47 o 
   5 -15   3     1698.11     1476.65     75.14 o 
   6 -15   3      421.11      325.65     52.74 o 
   7 -15   3     1632.58     1568.56     79.40 o 
  -8 -14   3      963.06      939.72     85.02 o 
  -7 -14   3      151.19      203.95     82.03 o 
  -6 -14   3     2366.96     2381.35    133.52 o 
  -5 -14   3     1698.74     1538.29     54.31 o 
  -4 -14   3     2325.27     2307.34    104.38 o 
  -3 -14   3     5164.90     4662.93    125.00 o 
  -2 -14   3      271.98      299.72     40.39 o 
  -1 -14   3     4324.96     3523.00    463.73 o 
   0 -14   3     1757.20     1517.92     62.41 o 
   1 -14   3     2426.92     2408.08     65.78 o 
   2 -14   3     2078.37     2000.30     75.09 o 
   3 -14   3      341.67      287.96     58.22 o 
   4 -14   3      806.60      612.75     50.14 o 
   5 -14   3      895.00      811.51     64.44 o 
   6 -14   3      925.67      932.93     62.08 o 
   7 -14   3      681.22      594.40     62.59 o 
  -8 -13   3      296.36      283.74     83.28 o 
  -7 -13   3     2678.92     2603.98    119.43 o 
  -6 -13   3      233.48      283.58     45.40 o 
  -5 -13   3     3673.76     3591.60     72.00 o 
  -4 -13   3     3481.83     3201.57    140.62 o 
  -3 -13   3     1649.89     1556.92     81.71 o 
  -2 -13   3     5173.19     4877.17    204.17 o 
  -1 -13   3      848.44      859.20     54.95 o 
   0 -13   3     3504.08     3290.52     77.63 o 
   1 -13   3     3836.44     3766.36     73.99 o 
   2 -13   3     1182.99     1109.65     47.84 o 
   3 -13   3     3067.03     2656.74    115.81 o 
   4 -13   3       16.50      -33.94     42.28 o 
   5 -13   3     1126.92      932.16     64.59 o 
   6 -13   3      537.30      482.18     58.57 o 
   7 -13   3      292.72      295.91     54.78 o 
   8 -13   3      278.69      290.72     71.06 o 
  -9 -12   3      307.69      396.43     86.52 o 
  -8 -12   3     1036.22     1049.17     94.50 o 
  -7 -12   3      723.86      734.27     69.31 o 
  -6 -12   3     4069.65     4254.76    214.30 o 
  -5 -12   3      772.25      744.53     53.25 o 
  -4 -12   3     2843.21     2869.79    148.62 o 
  -3 -12   3     2519.46     2330.30     99.65 o 
  -2 -12   3     2398.93     2205.32     90.45 o 
  -1 -12   3     3771.61     3707.67     60.33 o 
   0 -12   3     4475.35     4157.85     65.30 o 
   1 -12   3     4995.61     4841.58    195.90 o 
   2 -12   3     6501.32     6009.38    137.18 o 
   3 -12   3     1847.39     1647.11     67.59 o 
   4 -12   3     2419.93     2043.88     68.74 o 
   5 -12   3      557.98      481.91     49.12 o 
   6 -12   3      728.74      688.27     52.72 o 
   7 -12   3      311.70      336.51     55.52 o 
   8 -12   3      691.76      733.77     81.53 o 
   9 -12   3      105.23       84.52     66.57 o 
  -9 -11   3      127.22       68.81     55.35 o 
  -8 -11   3     1249.39     1062.89     76.54 o 
  -7 -11   3     2259.33     2256.92    102.97 o 
  -6 -11   3     1719.36     1674.59    124.54 o 
  -5 -11   3     4914.87     4764.94    218.73 o 
  -4 -11   3     1297.77     1133.64     61.95 o 
  -3 -11   3     5635.11     5555.59    298.08 o 
  -2 -11   3      853.44      801.17     37.84 o 
  -1 -11   3     2509.36     2365.19    104.24 o 
   0 -11   3     5047.37     5007.68    122.81 o 
   1 -11   3     2177.77     2001.17    115.77 o 
   2 -11   3     7640.56     7698.25    247.83 o 
   3 -11   3      777.31      666.44     48.66 o 
   4 -11   3     6540.54     6052.31    101.47 o 
   5 -11   3     3369.38     3188.75     81.24 o 
   6 -11   3     1725.17     1777.70     75.17 o 
   7 -11   3     1548.79     1522.77     68.41 o 
   8 -11   3      223.95      200.96     80.53 o 
   9 -11   3     1171.36     1156.14    103.72 o 
 -10 -10   3       19.36       69.06     80.03 o 
  -9 -10   3      644.43      658.73     71.56 o 
  -8 -10   3       65.84      105.22     71.81 o 
  -7 -10   3     2679.75     2530.93     96.99 o 
  -6 -10   3     2392.40     2537.67    298.70 o 
  -5 -10   3     1271.75     1169.62     63.05 o 
  -4 -10   3     3858.78     3768.53    115.76 o 
  -3 -10   3      623.85      566.80     31.89 o 
  -2 -10   3    10471.56    10431.74    530.10 o 
  -1 -10   3     4971.19     4748.33     60.26 o 
   0 -10   3     3705.63     3681.81     84.25 o 
   1 -10   3     8901.18     8373.66    313.16 o 
   2 -10   3      303.50      258.91     34.56 o 
   3 -10   3    12113.93    11463.63    130.04 o 
   4 -10   3     4260.23     4093.28    112.20 o 
   5 -10   3     5760.74     5504.83    247.21 o 
   6 -10   3     3791.84     3762.86    133.52 o 
   7 -10   3      864.54      757.87     58.59 o 
   8 -10   3     2486.23     2394.05    116.69 o 
   9 -10   3      176.45      121.67     80.03 o 
 -10  -9   3      134.41      188.49     63.33 o 
  -9  -9   3      321.39      252.32     60.84 o 
  -8  -9   3     1908.81     1851.51     99.48 o 
  -7  -9   3     1537.80     1378.04     76.05 o 
  -6  -9   3     1768.95     1615.24    104.22 o 
  -5  -9   3     2035.00     1943.66    140.19 o 
  -4  -9   3     1265.56     1225.18     47.36 o 
  -3  -9   3     8533.15     7685.58    244.60 o 
  -2  -9   3     4178.69     4054.44    142.54 o 
  -1  -9   3    15242.58    15008.35    434.65 o 
   0  -9   3    11978.00    11714.76    320.11 o 
   1  -9   3     7276.64     7579.86    414.40 o 
   2  -9   3     9752.75     9493.03    340.08 o 
   3  -9   3     3314.81     3291.41     70.25 o 
   4  -9   3     6860.00     6561.55    107.83 o 
   5  -9   3     8346.93     7979.03    108.38 o 
   6  -9   3      839.05      772.85     47.59 o 
   7  -9   3     4734.70     4601.96     86.68 o 
   8  -9   3      125.12       50.36     72.06 o 
   9  -9   3     2496.79     2375.85    118.43 o 
  10  -9   3      452.14      423.61     89.26 o 
 -11  -8   3      857.18      878.38     99.23 o 
 -10  -8   3     1045.26      951.44     78.29 o 
  -9  -8   3     1057.57     1024.74     87.51 o 
  -8  -8   3     1967.93     1815.61     85.27 o 
  -7  -8   3     1947.98     1813.36     91.25 o 
  -6  -8   3     5164.87     5015.24    121.17 o 
  -5  -8   3     7546.59     7194.16    345.85 o 
  -4  -8   3     2130.05     2099.63    189.59 o 
  -3  -8   3    10731.21    10725.69    532.98 o 
  -2  -8   3     6096.47     6128.53    338.74 o 
  -1  -8   3    16671.54    16818.08    357.98 o 
   0  -8   3     9881.61    10139.69    411.44 o 
   1  -8   3     6410.63     6186.78     63.56 o 
   2  -8   3     5194.93     4936.41     76.01 o 
   3  -8   3     4923.40     4766.15     80.05 o 
   4  -8   3     6904.60     6640.20     90.98 o 
   5  -8   3     2204.58     2129.77     56.79 o 
   6  -8   3     6928.43     6724.51    350.56 o 
   7  -8   3      808.41      742.04     48.33 o 
   8  -8   3     3282.26     3219.08    121.17 o 
   9  -8   3      292.62      343.33     81.03 o 
  10  -8   3      542.92      572.96     91.00 o 
 -11  -7   3      649.31      710.59     92.75 o 
 -10  -7   3     1634.41     1570.27     88.26 o 
  -9  -7   3     2811.34     2832.87    115.19 o 
  -8  -7   3     1132.88      979.61     83.03 o 
  -7  -7   3     8274.15     8133.59    156.33 o 
  -6  -7   3     2029.13     1768.73     73.80 o 
  -5  -7   3     8429.21     7817.30     86.47 o 
  -4  -7   3    15213.03    15914.94    913.02 o 
  -3  -7   3      974.19     1118.77     75.82 o 
  -2  -7   3    29430.03    30229.43   1038.27 o 
  -1  -7   3     2354.36     2328.24    242.42 o 
   0  -7   3     9330.75     9373.09    316.48 o 
   1  -7   3     7837.32     7609.77    247.95 o 
   2  -7   3      754.70      671.03     52.36 o 
   3  -7   3     5020.21     4748.94     54.47 o 
   4  -7   3     2038.43     2020.86     59.02 o 
   5  -7   3     3604.95     3348.63     53.16 o 
   6  -7   3     2156.98     2038.37     45.60 o 
   7  -7   3     1681.29     1569.27     90.26 o 
   8  -7   3      273.41      237.86     73.05 o 
   9  -7   3      816.25      842.48     87.26 o 
  10  -7   3      400.29      428.35     84.77 o 
 -11  -6   3     1541.43     1517.41     92.00 o 
 -10  -6   3     1942.13     1778.21     91.75 o 
  -9  -6   3      931.48      797.35     82.78 o 
  -8  -6   3     4980.92     4765.16    125.41 o 
  -7  -6   3      377.03      294.96     62.58 o 
  -6  -6   3     9524.15     8686.35    143.86 o 
  -5  -6   3     9055.21     8407.36     84.57 o 
  -4  -6   3     7159.06     6832.72     77.42 o 
  -3  -6   3     9790.22     9097.78    102.10 o 
  -2  -6   3     3330.82     3400.48     82.15 o 
  -1  -6   3    22066.45    22032.84    476.22 o 
   0  -6   3    13967.06    14278.03    115.36 o 
   1  -6   3     9140.46     8693.53    166.38 o 
   2  -6   3     6632.58     6309.43     82.78 o 
   3  -6   3     2284.98     2152.80     54.09 o 
   4  -6   3     5753.63     5376.67     56.83 o 
   5  -6   3      719.84      680.26     29.77 o 
   6  -6   3     2069.86     1971.12     47.00 o 
   7  -6   3      529.81      532.01     97.36 o 
   8  -6   3     1343.51     1307.14     66.70 o 
   9  -6   3      331.89      277.00     76.79 o 
  10  -6   3      179.46      152.84     79.04 o 
  11  -6   3      403.80      364.27     67.82 o 
 -11  -5   3      803.91      793.11     76.05 o 
 -10  -5   3      890.22      768.93     70.56 o 
  -9  -5   3     1353.02     1296.76     74.55 o 
  -8  -5   3     1139.77      992.33     64.58 o 
  -7  -5   3     4173.64     3912.21    108.46 o 
  -6  -5   3     4397.46     4107.43     96.49 o 
  -5  -5   3     9325.52     8856.34    111.08 o 
  -4  -5   3     3960.22     3803.55     77.29 o 
  -3  -5   3    14522.12    13503.25    106.09 o 
  -2  -5   3     7208.48     7087.03     67.22 o 
  -1  -5   3    18021.84    17337.28    130.77 o 
   0  -5   3    14261.43    14449.22    156.20 o 
   1  -5   3    14584.52    14992.03    195.56 o 
   2  -5   3    17333.92    16503.64    286.81 o 
   3  -5   3     4611.90     4576.15     50.02 o 
   4  -5   3    12106.08    11759.21    288.35 o 
   5  -5   3     3148.94     3074.41     80.17 o 
   6  -5   3     2279.22     2223.08     50.87 o 
   7  -5   3     4379.31     4301.54    190.49 o 
   8  -5   3       76.91       31.66     47.87 o 
   9  -5   3     2173.67     2113.80     73.34 o 
  10  -5   3      377.64      341.03     53.92 o 
  11  -5   3      767.24      732.78     93.00 o 
 -11  -4   3      637.99      735.77     87.51 o 
 -10  -4   3      552.89      499.65     61.09 o 
  -9  -4   3     1229.68     1183.56     85.77 o 
  -8  -4   3     1463.59     1328.67     82.78 o 
  -7  -4   3     1696.26     1663.77     81.78 o 
  -6  -4   3     5905.01     5801.12    119.18 o 
  -5  -4   3     4025.79     4050.39     53.69 o 
  -4  -4   3    15306.45    14952.37    106.45 o 
  -3  -4   3     3802.69     4212.06    150.47 o 
  -2  -4   3    19936.22    19786.99    420.12 o 
  -1  -4   3     1105.69     1089.14     27.30 o 
   0  -4   3    17286.88    17206.43    460.26 o 
   1  -4   3    25960.49    26095.29    802.59 o 
   2  -4   3     5525.34     5571.56    102.68 o 
   3  -4   3    38680.43    37558.07    495.88 o 
   4  -4   3     1768.79     1706.24     35.32 o 
   5  -4   3    20782.57    20298.89    447.35 o 
   6  -4   3     5678.23     5774.16     64.89 o 
   7  -4   3     3349.40     3445.91     73.60 o 
   8  -4   3     6681.28     6806.87    271.27 o 
   9  -4   3      285.76      289.79     51.30 o 
  10  -4   3     2700.42     2893.51     85.72 o 
  11  -4   3     1288.51     1323.89     74.09 o 
 -11  -3   3       58.95       26.68     70.81 o 
 -10  -3   3      746.55      774.16     68.32 o 
  -9  -3   3      593.69      515.86     75.05 o 
  -8  -3   3      377.99      418.37     68.57 o 
  -7  -3   3     1356.73     1236.17     64.08 o 
  -6  -3   3     2317.44     2546.14     86.77 o 
  -5  -3   3     9202.68     9283.55    302.68 o 
  -4  -3   3      369.99      334.23     23.78 o 
  -3  -3   3    21882.10    22081.97    215.54 o 
  -2  -3   3     2008.47     2038.81     38.65 o 
  -1  -3   3    23442.65    24353.04    373.99 o 
   0  -3   3    12484.78    12943.40    425.98 o 
   1  -3   3    12748.92    12554.09     97.07 o 
   2  -3   3    45371.79    44572.77    516.77 o 
   3  -3   3     6190.64     6348.99    197.54 o 
   4  -3   3    38191.57    37325.18    605.42 o 
   5  -3   3     4168.25     4313.05     50.20 o 
   6  -3   3    12719.66    13031.38    233.42 o 
   7  -3   3    10390.14    10708.98    119.71 o 
   8  -3   3       43.05       82.36     43.27 o 
   9  -3   3     5551.69     5796.23    100.47 o 
  10  -3   3      999.07      780.65     82.78 o 
  11  -3   3     1597.64     1756.73     78.39 o 
 -12  -2   3       85.33       77.29     56.85 o 
 -11  -2   3      522.71      568.22     67.57 o 
 -10  -2   3     1245.07     1217.97     77.29 o 
  -9  -2   3      957.67      906.31     68.32 o 
  -8  -2   3     4782.50     4639.50    113.44 o 
  -7  -2   3     1153.52     1138.93     64.08 o 
  -6  -2   3     3266.48     3005.65     81.28 o 
  -5  -2   3     4134.41     4090.66     56.10 o 
  -4  -2   3    13871.95    13827.37     95.31 o 
  -3  -2   3    11766.88    11849.54     86.07 o 
  -2  -2   3    27173.17    29211.35   1706.03 o 
  -1  -2   3    13408.72    13963.36    877.88 o 
   0  -2   3    26138.52    29127.74    237.24 o 
   1  -2   3    35955.94    38322.01    768.85 o 
   2  -2   3    13730.86    14463.39    684.72 o 
   3  -2   3    26066.30    26499.13   1072.04 o 
   4  -2   3     9801.77    10653.33    213.98 o 
   5  -2   3    12110.99    12543.81    282.58 o 
   6  -2   3     6614.66     6784.09     95.76 o 
   7  -2   3     1180.23     1154.32     75.80 o 
   8  -2   3     7739.94     7883.45    107.23 o 
   9  -2   3      381.39      388.97     45.18 o 
  10  -2   3     2667.38     2764.83     81.82 o 
  11  -2   3      907.35      919.27    100.48 o 
 -12  -1   3      914.22      978.86     95.74 o 
 -11  -1   3      548.21      595.65     85.77 o 
 -10  -1   3     1392.69     1545.59     95.24 o 
  -9  -1   3     7039.40     6741.34    142.37 o 
  -8  -1   3      117.33      119.68     63.33 o 
  -7  -1   3     8561.36     8596.84    148.10 o 
  -6  -1   3     3646.06     3594.32     89.51 o 
  -5  -1   3    10348.01    10769.45     80.32 o 
  -4  -1   3    29604.37    31888.30   1334.78 o 
  -3  -1   3     4188.95     4230.39    275.26 o 
  -2  -1   3    40528.56    42046.74   1641.95 o 
  -1  -1   3    14775.15    15916.04    110.18 o 
   0  -1   3    22837.83    24727.88    219.66 o 
   1  -1   3     6261.36     6818.57    124.87 o 
   2  -1   3    13890.83    14317.13    262.64 o 
   3  -1   3     9010.30     9503.04    521.42 o 
   4  -1   3     5117.70     5277.91    208.65 o 
   5  -1   3     8435.56     8989.18    189.62 o 
   6  -1   3     1349.54     1455.36     42.61 o 
   7  -1   3     6164.28     6354.79     90.83 o 
   8  -1   3      844.53      845.05     50.62 o 
   9  -1   3     1713.82     1824.18     66.52 o 
  10  -1   3      267.28      266.28     63.58 o 
  11  -1   3      463.29      505.39     94.25 o 
 -12   0   3      374.43      401.92     86.52 o 
 -11   0   3     1743.46     1753.28     91.25 o 
 -10   0   3     3064.29     3188.16    116.93 o 
  -9   0   3     1809.27     1877.19     95.49 o 
  -8   0   3    20763.20    19995.13    242.35 o 
  -7   0   3      286.89      290.47     60.34 o 
  -6   0   3    14909.24    14755.00    182.76 o 
  -5   0   3     4834.87     4526.35    205.82 o 
  -4   0   3     3154.78     2759.47    374.37 o 
  -3   0   3    51796.95    40766.77   6839.82 o 
  -2   0   3      582.85      530.81     69.19 o 
  -1   0   3    40451.79    35030.87    298.94 o 
   0   0   3      170.46      337.84     54.85 o 
   1   0   3     9287.07     8368.78   1179.57 o 
   2   0   3     8322.35     6897.41   1205.14 o 
   3   0   3       63.11       94.81     37.95 o 
   4   0   3     2029.11     1706.69     32.86 o 
   5   0   3       79.98      131.83     28.80 o 
   6   0   3     2420.16     2537.24    130.95 o 
   7   0   3      130.85      165.32     39.14 o 
   8   0   3      953.24      951.89     51.33 o 
   9   0   3      335.52      405.29     47.38 o 
  10   0   3      249.37      164.31     81.53 o 
  11   0   3      246.20      233.37     87.76 o 
 -12   1   3     1081.11     1112.00    100.48 o 
 -11   1   3      756.88      795.86     87.76 o 
 -10   1   3     1286.30     1349.12     93.75 o 
  -9   1   3     7214.96     7186.64    151.59 o 
  -8   1   3      267.67      270.02     50.61 o 
  -7   1   3     7686.16     7688.54    143.11 o 
  -6   1   3     3267.37     3358.45     95.49 o 
  -5   1   3     9624.65     8731.64   1173.84 o 
  -4   1   3    27726.11    27713.13    612.72 o 
  -3   1   3     4620.34     4344.65    204.82 o 
  -2   1   3    37765.26    35002.69    260.55 o 
  -1   1   3    12342.01    12973.55    137.88 o 
   0   1   3    21717.22    22433.56    202.45 o 
   1   1   3     2393.13     2550.70    156.70 o 
   2   1   3    14658.27    14465.76    237.25 o 
   3   1   3     6503.84     6307.70    111.49 o 
   4   1   3     5762.58     5145.63    818.16 o 
   5   1   3     8239.71     7609.72    880.87 o 
   6   1   3      585.78      519.20     29.33 o 
   7   1   3     5501.68     5707.32    245.71 o 
   8   1   3      964.69      934.06     58.09 o 
   9   1   3     1869.10     1847.02     94.74 o 
  10   1   3      233.42      306.18     86.27 o 
  11   1   3      412.38      478.96     95.49 o 
 -12   2   3      156.65       90.51     59.84 o 
 -11   2   3      779.75      746.49     72.55 o 
 -10   2   3     1295.46     1451.34     91.25 o 
  -9   2   3     1213.91     1305.48     86.27 o 
  -8   2   3     4723.70     4947.92    125.66 o 
  -7   2   3     1880.01     2071.67     89.51 o 
  -6   2   3     2944.87     2995.68     93.50 o 
  -5   2   3     3644.68     3872.32     92.25 o 
  -4   2   3    12868.75    13783.89    222.03 o 
  -3   2   3    13100.67    13155.10    767.81 o 
  -2   2   3    26694.98    27529.08    203.45 o 
  -1   2   3    11371.80    11652.11    113.69 o 
   0   2   3    20066.54    21402.58    176.28 o 
   1   2   3    31113.56    32269.04    469.61 o 
   2   2   3    13659.65    13260.83    140.76 o 
   3   2   3    26709.28    26577.93    785.06 o 
   4   2   3     7699.87     8236.99    235.32 o 
   5   2   3    10101.97    10022.82    360.28 o 
   6   2   3     6512.57     5680.81   1304.25 o 
   7   2   3      884.41      893.73     63.20 o 
   8   2   3     8509.85     9234.37    187.99 o 
   9   2   3      339.29      382.22     64.83 o 
  10   2   3     3067.38     3199.88    137.38 o 
  11   2   3      853.07      793.11    102.97 o 
 -11   3   3       24.25        7.48     73.55 o 
 -10   3   3      900.24      865.42     69.06 o 
  -9   3   3      605.65      633.29     77.04 o 
  -8   3   3      787.85      869.66     79.04 o 
  -7   3   3     1154.02     1192.29     79.04 o 
  -6   3   3     1580.67     1564.65     48.12 o 
  -5   3   3     8904.92     9394.60    286.85 o 
  -4   3   3      145.62       75.46     19.78 o 
  -3   3   3    19652.22    21469.16    172.04 o 
  -2   3   3     1567.01     1517.16     41.64 o 
  -1   3   3    20394.93    20520.71    166.55 o 
   0   3   3     9797.74     9728.45    521.97 o 
   1   3   3    11924.58    12161.98     90.90 o 
   2   3   3    42702.53    42597.62   1259.98 o 
   3   3   3     6238.41     6277.37    109.02 o 
   4   3   3    36131.50    36681.79   1071.53 o 
   5   3   3     5390.79     5918.63     60.69 o 
   6   3   3    11645.98    12580.94    297.32 o 
   7   3   3    11792.30    12454.44    199.96 o 
   8   3   3       73.68      235.12     76.29 o 
   9   3   3     6993.64     7255.70    172.29 o 
  10   3   3     1202.74     1315.46    109.21 o 
  11   3   3     1500.64     1731.83    122.67 o 
 -11   4   3      656.66      734.02     87.26 o 
 -10   4   3      546.60      524.59     79.79 o 
  -9   4   3     1081.07     1267.09     89.51 o 
  -8   4   3     1157.45     1214.48     72.55 o 
  -7   4   3     1195.60     1159.13     67.32 o 
  -6   4   3     5383.06     5387.92     63.32 o 
  -5   4   3     3998.95     4477.43     59.73 o 
  -4   4   3    13477.82    14608.42     99.08 o 
  -3   4   3     5167.91     6055.90     59.85 o 
  -2   4   3    21374.73    22888.71    202.95 o 
  -1   4   3     1655.10     1719.35     34.55 o 
   0   4   3    13499.05    13384.95    104.88 o 
   1   4   3    26185.23    25884.76    219.91 o 
   2   4   3     4647.21     4608.24     54.77 o 
   3   4   3    41344.66    39391.22    319.19 o 
   4   4   3     2494.24     2593.87     33.49 o 
   5   4   3    21401.24    21776.44    279.76 o 
   6   4   3     5171.58     5622.15    214.55 o 
   7   4   3     3495.78     3897.75    125.91 o 
   8   4   3     6977.68     7250.71    164.56 o 
   9   4   3      262.52      198.22     82.28 o 
  10   4   3     2944.75     2912.40    124.91 o 
  11   4   3     1454.91     1462.56    103.47 o 
 -11   5   3      867.58      860.93     89.51 o 
 -10   5   3      551.04      616.09     82.78 o 
  -9   5   3     1642.88     1851.51    101.98 o 
  -8   5   3      729.70      719.81     64.83 o 
  -7   5   3     3797.18     4004.46    119.68 o 
  -6   5   3     3924.84     4220.69     49.40 o 
  -5   5   3     7592.29     8403.67     69.46 o 
  -4   5   3     3519.08     3798.10    126.28 o 
  -3   5   3    14190.75    15080.33    108.78 o 
  -2   5   3     3847.05     4096.80     54.39 o 
  -1   5   3    17303.30    17734.00    118.99 o 
   0   5   3    14656.48    15417.19     95.26 o 
   1   5   3    14116.86    14267.37    324.59 o 
   2   5   3    17342.47    16978.45    148.23 o 
   3   5   3     5254.73     4868.88     59.53 o 
   4   5   3    13883.56    14426.85    298.94 o 
   5   5   3     4725.45     4681.19    122.42 o 
   6   5   3     2016.90     2047.32     55.75 o 
   7   5   3     4136.22     4067.04    121.67 o 
   8   5   3       64.00       67.82     75.55 o 
   9   5   3     2317.13     2468.85    112.20 o 
  10   5   3      590.62      546.28     96.99 o 
  11   5   3      806.32      918.77    109.95 o 
 -11   6   3     1334.31     1374.55     87.26 o 
 -10   6   3     1992.69     2180.63    111.45 o 
  -9   6   3      829.89      862.43     87.02 o 
  -8   6   3     5315.82     5653.77    137.13 o 
  -7   6   3      481.19      607.36     75.05 o 
  -6   6   3     9030.18    10453.08    109.60 o 
  -5   6   3     9310.66    10702.79    117.97 o 
  -4   6   3     5412.50     6632.45    230.88 o 
  -3   6   3     7129.40     8037.76    192.23 o 
  -2   6   3     3226.31     4011.48     61.21 o 
  -1   6   3    19435.51    20965.11    140.95 o 
   0   6   3    14678.08    15617.03     99.31 o 
   1   6   3     6928.79     6672.91    108.27 o 
   2   6   3     5658.88     5627.97     53.82 o 
   3   6   3     2549.15     2408.41     50.24 o 
   4   6   3     5905.67     5521.99    274.01 o 
   5   6   3      311.88      295.62     28.98 o 
   6   6   3     2194.46     2139.87     55.17 o 
   7   6   3      306.12      350.80     60.59 o 
   8   6   3     1573.70     1598.94    105.47 o 
   9   6   3      352.63      361.53     88.51 o 
  10   6   3      224.96      255.56     70.31 o 
  11   6   3      612.46      692.88     88.01 o 
 -10   7   3     1244.00     1506.19    106.21 o 
  -9   7   3     2787.01     3362.44    128.40 o 
  -8   7   3      989.39     1200.27     92.00 o 
  -7   7   3     8027.75     9119.68    181.76 o 
  -6   7   3     1942.38     2211.24     48.23 o 
  -5   7   3     6997.99     9204.97    735.89 o 
   0   7   3     8470.15     9117.95    271.27 o 
   1   7   3     7331.94     7282.67    172.53 o 
   2   7   3      218.33      200.93     23.88 o 
   3   7   3     4502.86     4507.53    102.65 o 
   4   7   3     2029.58     1942.95     48.64 o 
   5   7   3     4077.47     3853.79    113.69 o 
   6   7   3     2240.28     2024.02    134.39 o 
   7   7   3     1722.81     1848.27     91.75 o 
   8   7   3      280.87      264.29     83.03 o 
   9   7   3      784.49      900.07    100.98 o 
  10   7   3      580.42      708.84     83.77 o 
 -10   8   3     1444.40     1664.27    110.70 o 
  -9   8   3      876.08     1048.92     96.49 o 
  -8   8   3     1972.40     2334.71    114.44 o 
  -7   8   3     1609.60     2007.84    116.93 o 
  -6   8   3     4213.54     5883.11    237.35 o 
   0   8   3     9731.75     9919.03    155.83 o 
   1   8   3     6803.94     7010.92    280.74 o 
   2   8   3     4585.04     4423.36     77.11 o 
   3   8   3     5640.69     5670.29    122.13 o 
   4   8   3     7404.73     6952.63     66.40 o 
   5   8   3     3438.79     3252.44    253.19 o 
   6   8   3     7069.07     7096.56    341.08 o 
   7   8   3      672.81      721.81     71.81 o 
   8   8   3     3335.14     3759.12    141.12 o 
   9   8   3      271.50      220.90     88.26 o 
  10   8   3      532.64      708.34    104.97 o 
  -9   9   3      260.84      150.10     80.78 o 
  -8   9   3     1618.21     2006.84    111.45 o 
  -7   9   3     1092.80     1485.25    111.45 o 
  -6   9   3     1705.67     2041.25    114.44 o 
   0   9   3    11132.33    10366.32    162.81 o 
   1   9   3     7409.50     7595.04    123.92 o 
   2   9   3     9845.21     9623.83    392.80 o 
   3   9   3     3189.77     3148.93     49.62 o 
   4   9   3     6797.31     6380.62     67.49 o 
   5   9   3     8196.35     7693.32     94.62 o 
   6   9   3     1222.76     1211.88    140.12 o 
   7   9   3     5862.40     6262.88    163.31 o 
   8   9   3       73.92      102.72     80.53 o 
   9   9   3     2874.60     3281.41    144.86 o 
  10   9   3      452.72      600.63    103.72 o 
  -8  10   3       91.03       44.38     84.77 o 
  -7  10   3     2450.64     3334.27    154.83 o 
   0  10   3     4273.90     4019.17    111.70 o 
   1  10   3     7526.26     7421.50    122.17 o 
   2  10   3      489.39      493.18     69.40 o 
   3  10   3    12085.31    11688.91    284.76 o 
   4  10   3     3802.04     3688.08     56.75 o 
   5  10   3     5721.56     5398.42    104.24 o 
   6  10   3     4366.06     4211.36    158.07 o 
   7  10   3      980.78     1065.38     96.49 o 
   8  10   3     3264.35     3515.53    130.40 o 
   9  10   3      231.31      371.25     97.24 o 
  -8  11   3     1115.53     1507.44    125.91 o 
  -7  11   3     1691.69     2342.69    144.86 o 
   1  11   3     1146.27     1069.37     57.59 o 
   2  11   3     8137.24     8114.64    135.63 o 
   3  11   3      606.16      535.26     40.60 o 
   4  11   3     7090.24     6708.17     86.62 o 
   5  11   3     2741.17     2509.57     51.78 o 
   6  11   3     1644.91     1641.97    111.08 o 
   7  11   3     1374.53     1581.99    104.72 o 
   8  11   3      202.35      268.53     90.01 o 
   9  11   3     1115.27     1239.16     98.73 o 
  -7  12   3      627.46      771.92    126.91 o 
   2  12   3     5850.97     5141.15    106.96 o 
   3  12   3     2111.79     2153.07    129.49 o 
   4  12   3     2290.30     2049.03     51.47 o 
   5  12   3      505.70      475.37     37.99 o 
   6  12   3      509.94      449.57     47.68 o 
   7  12   3      163.43      205.45     60.34 o 
   8  12   3      531.04      518.60     76.05 o 
   9  12   3      126.24       71.06     94.99 o 
   3  13   3     3111.26     2964.06    112.26 o 
   4  13   3        2.97      -45.57     34.81 o 
   5  13   3     1011.30      856.40     44.14 o 
   6  13   3      381.64      317.12     36.59 o 
   7  13   3      333.68      284.23     83.28 o 
   8  13   3      301.40      338.59     92.75 o 
   3  14   3      502.97      492.43     67.78 o 
   4  14   3     1018.06      988.75     51.13 o 
   5  14   3     1018.06     1082.73     68.73 o 
   6  14   3      917.80      888.86     86.27 o 
   7  14   3      653.03      626.56     89.51 o 
   3  15   3     1047.63     1256.37     85.27 o 
   4  15   3      935.46     1112.71     67.70 o 
   5  15   3     1826.99     1932.94     73.78 o 
   3  16   3     1653.15     2500.53    245.21 o 
   4  16   3      998.12     1061.49     71.02 o 
   5  16   3      625.39      723.47     52.71 o 
   3  17   3      253.73      374.53     77.22 o 
   4  17   3     1149.78     1274.72     79.15 o 
   5  17   3      913.62      998.20     65.25 o 
   3  18   3      761.79     1005.05     70.84 o 
   4  18   3      273.74      263.89     69.99 o 
  -4 -18   4      483.72      502.65     70.56 o 
  -3 -18   4     1064.89      933.98     95.74 o 
  -2 -18   4       14.63      -19.45     75.55 o 
  -1 -18   4      836.34      753.97     78.29 o 
   0 -18   4      255.75      263.54     64.83 o 
   1 -18   4      329.90      245.09     64.08 o 
   2 -18   4      658.11      686.28    127.91 o 
   3 -18   4       46.06       -0.91     50.83 o 
  -5 -17   4      215.67      184.00     73.55 o 
  -4 -17   4      484.69      410.15     78.29 o 
  -3 -17   4        4.66       -2.93     52.77 o 
  -2 -17   4     1011.61     1001.59    226.89 o 
  -1 -17   4       56.18       32.41     72.80 o 
   0 -17   4      228.17      134.64     76.29 o 
   1 -17   4       22.18      -16.21     72.80 o 
   2 -17   4      313.29      288.96     59.64 o 
   3 -17   4      107.39       74.43     53.65 o 
   4 -17   4      184.73      136.92     55.10 o 
  -6 -16   4      204.41      228.38     83.52 o 
  -5 -16   4      318.96      322.39     67.44 o 
  -4 -16   4      348.12      329.68     45.62 o 
  -3 -16   4      891.42      968.85     84.27 o 
  -2 -16   4      173.25      200.84     54.94 o 
  -1 -16   4      831.87      695.13     71.06 o 
   0 -16   4      392.92      319.64     81.28 o 
   1 -16   4     1223.77      970.63     80.78 o 
   2 -16   4      417.05      382.68     55.77 o 
   3 -16   4      573.47      518.64     58.15 o 
   4 -16   4      309.79      260.47     62.83 o 
   5 -16   4       79.76      140.87     53.07 o 
  -7 -15   4      942.09     1102.78    103.47 o 
  -6 -15   4      321.45      331.86     81.28 o 
  -5 -15   4     1684.08     1545.03    138.38 o 
  -4 -15   4     2144.21     2137.01    254.94 o 
  -3 -15   4      261.05      310.66     72.06 o 
  -2 -15   4     2858.07     2885.79    324.25 o 
  -1 -15   4       33.32       52.61     71.56 o 
   0 -15   4     2921.12     2729.15    110.70 o 
   1 -15   4     1466.50     1440.52     80.76 o 
   2 -15   4     1381.19     1323.08     70.80 o 
   3 -15   4     1106.93     1029.13     72.72 o 
   4 -15   4       84.79       57.93     46.96 o 
   5 -15   4     1156.91     1069.73     73.11 o 
   6 -15   4      377.00      353.20     54.46 o 
  -8 -14   4     1638.37     1516.91     98.48 o 
  -7 -14   4       37.46       39.89     57.84 o 
  -6 -14   4     3029.05     2962.27    124.91 o 
  -5 -14   4     2272.84     2227.54     73.29 o 
  -4 -14   4     2315.03     2392.53    295.24 o 
  -3 -14   4     6594.93     6732.03    357.64 o 
  -2 -14   4      131.50      139.39     51.44 o 
  -1 -14   4     7375.30     6910.13    164.06 o 
   0 -14   4      962.47      799.85     70.81 o 
   1 -14   4     4158.13     3866.05    384.09 o 
   2 -14   4     2590.83     2517.69     84.06 o 
   3 -14   4      653.78      576.54     66.32 o 
   4 -14   4     2411.41     2243.57     80.70 o 
   5 -14   4      254.47      328.29     59.28 o 
   6 -14   4     1410.12     1306.63     74.74 o 
   7 -14   4      978.54      937.70     71.94 o 
  -8 -13   4       82.26      165.55     79.04 o 
  -7 -13   4     3504.89     3452.20    131.15 o 
  -6 -13   4      692.22      671.94     82.03 o 
  -5 -13   4     5407.26     4922.12    149.22 o 
  -4 -13   4     4996.05     4739.79    157.33 o 
  -3 -13   4     2386.21     2381.22    268.89 o 
  -2 -13   4     7715.21     7971.63    900.75 o 
  -1 -13   4      370.71      288.97     69.56 o 
   0 -13   4     9946.22     8595.09    167.30 o 
   1 -13   4     3562.35     3394.64    432.09 o 
   2 -13   4     3665.96     3232.16    242.72 o 
   3 -13   4     5126.70     4799.13    268.15 o 
   4 -13   4      186.74      163.53     46.75 o 
   5 -13   4     3095.94     2758.32     86.48 o 
   6 -13   4      534.83      447.29     71.31 o 
   7 -13   4     1529.38     1625.37    122.30 o 
   8 -13   4     1059.72      987.59     93.75 o 
  -9 -12   4      280.03      268.53     83.28 o 
  -8 -12   4     2486.44     2386.57    115.44 o 
  -7 -12   4      193.25      229.13     56.35 o 
  -6 -12   4     4630.78     4264.26    122.67 o 
  -5 -12   4     2204.49     1935.49    103.47 o 
  -4 -12   4     4647.64     4344.75     84.53 o 
  -3 -12   4     4523.82     4102.14     98.98 o 
  -2 -12   4      210.82      121.53     38.18 o 
  -1 -12   4     5373.65     4925.44    242.47 o 
   0 -12   4     2076.99     1791.92     82.53 o 
   1 -12   4     5442.75     5019.71    442.68 o 
   2 -12   4     7693.08     7296.27    418.37 o 
   3 -12   4     2229.23     2006.18     89.76 o 
   4 -12   4     4881.29     4690.88    122.42 o 
   5 -12   4      289.21      223.26     45.79 o 
   6 -12   4     1121.53      987.57     92.50 o 
   7 -12   4      862.23      864.94    146.98 o 
   8 -12   4      327.46      305.43     71.31 o 
  -9 -11   4      709.34      786.38     93.50 o 
  -8 -11   4       73.42       21.44     53.85 o 
  -7 -11   4     2063.26     1841.54     89.26 o 
  -6 -11   4      778.73      735.27     62.83 o 
  -5 -11   4     2423.09     2270.04    122.30 o 
  -4 -11   4     1984.08     1799.24     57.64 o 
  -3 -11   4     1057.03      956.80     47.52 o 
  -2 -11   4     1682.32     1452.98     63.45 o 
  -1 -11   4      747.42      685.81     37.56 o 
   0 -11   4     2001.76     1593.71     83.77 o 
   1 -11   4     2740.61     2680.97    101.60 o 
   2 -11   4     1083.08     1007.22     56.24 o 
   3 -11   4     2795.14     2672.46     73.98 o 
   4 -11   4     1209.91     1037.71     51.88 o 
   5 -11   4      685.59      631.64     50.86 o 
   6 -11   4      759.32      715.47     53.94 o 
   7 -11   4      288.51      221.56     46.88 o 
   8 -11   4      948.63     1074.60    103.47 o 
   9 -11   4      261.31      285.48     72.31 o 
 -10 -10   4      461.89      431.59     73.05 o 
  -9 -10   4      423.22      502.15     69.81 o 
  -8 -10   4     1194.70     1180.07     91.50 o 
  -7 -10   4      299.51      334.60     71.31 o 
  -6 -10   4      978.08      976.12     67.07 o 
  -5 -10   4     1399.30     1317.05     48.75 o 
  -4 -10   4      173.73      159.08     31.17 o 
  -3 -10   4      535.82      458.30     50.49 o 
  -2 -10   4       40.83        3.32     30.55 o 
  -1 -10   4      536.74      496.01     34.91 o 
   0 -10   4      125.18       89.49     31.61 o 
   1 -10   4      238.66      175.71     37.88 o 
   2 -10   4       28.43       -5.16     31.14 o 
   3 -10   4     1114.83     1046.83     52.62 o 
   4 -10   4      703.18      740.30     97.86 o 
   5 -10   4     1786.74     1819.92     68.15 o 
   6 -10   4      676.32      583.54     54.03 o 
   7 -10   4      726.78      701.00     52.86 o 
   8 -10   4      627.32      632.05     94.99 o 
   9 -10   4       12.34       75.30     85.02 o 
 -10  -9   4      103.69      119.18     60.09 o 
  -9  -9   4     1398.58     1221.96     81.53 o 
  -8  -9   4       98.46      117.18     51.61 o 
  -7  -9   4     3122.67     3030.83    109.21 o 
  -6  -9   4      336.34      321.88     63.33 o 
  -5  -9   4     1738.33     1587.44     66.07 o 
  -4  -9   4     2333.78     2289.46     54.50 o 
  -3  -9   4      933.55      864.82     41.73 o 
  -2  -9   4     5215.38     5158.08    127.66 o 
  -1  -9   4     1884.29     1849.90     45.32 o 
   0  -9   4     6318.72     6129.78     75.76 o 
   1  -9   4     2808.51     2518.77    181.58 o 
   2  -9   4     1668.40     1620.50    131.15 o 
   3  -9   4     2891.83     2749.67     73.43 o 
   4  -9   4     1481.28     1451.28     59.36 o 
   5  -9   4     4125.47     4052.78     85.50 o 
   6  -9   4      384.75      385.07     49.58 o 
   7  -9   4     1566.54     1576.60    136.13 o 
   8  -9   4       42.53       50.36     76.79 o 
   9  -9   4     1190.39     1071.11    101.73 o 
 -10  -8   4     1333.07     1156.88     83.52 o 
  -9  -8   4     1247.12     1209.74     93.75 o 
  -8  -8   4     4449.54     4287.95    130.65 o 
  -7  -8   4      289.51      290.22     68.81 o 
  -6  -8   4     7269.84     7012.36    143.11 o 
  -5  -8   4     3884.21     3827.87     86.89 o 
  -4  -8   4     2844.07     2787.77     75.05 o 
  -3  -8   4    19163.70    18269.93    164.81 o 
  -2  -8   4     1665.70     1662.23     94.99 o 
  -1  -8   4    26852.06    26349.37    758.33 o 
   0  -8   4     4699.55     4433.13    172.29 o 
   1  -8   4     9383.44     8993.82    299.96 o 
   2  -8   4     5981.32     5776.83    210.56 o 
   3  -8   4     3385.00     3316.26     72.18 o 
   4  -8   4     8581.93     7984.34    105.41 o 
   5  -8   4     1379.29     1237.58     52.16 o 
   6  -8   4     6323.90     6129.82    100.31 o 
   7  -8   4      997.44     1021.71     56.63 o 
   8  -8   4     1519.72     1556.56     99.98 o 
   9  -8   4      790.19      829.76     92.00 o 
  10  -8   4      468.42      656.73     93.75 o 
 -11  -7   4      398.88      382.72     89.01 o 
 -10  -7   4     1849.48     1639.33     92.25 o 
  -9  -7   4     2566.99     2332.72     98.48 o 
  -7  -7   4     9371.56     8591.60    158.82 o 
  -6  -7   4     1248.74     1059.89     62.08 o 
  -5  -7   4    12113.74    11523.55    391.82 o 
  -4  -7   4    13876.48    12785.70    236.61 o 
  -3  -7   4     5458.56     5264.87     68.58 o 
  -2  -7   4    54135.15    53000.92    763.32 o 
  -1  -7   4     1304.30     1313.56     49.49 o 
   0  -7   4    32938.76    32813.28    998.93 o 
   1  -7   4    10832.63    10705.92    193.11 o 
   2  -7   4     8164.34     8171.86    216.29 o 
   3  -7   4    16092.69    14877.62    382.41 o 
   4  -7   4     1576.20     1446.28     39.92 o 
   5  -7   4    13620.94    13060.30    283.97 o 
   6  -7   4     1965.71     1618.60    190.30 o 
   7  -7   4     4151.21     3958.63    121.55 o 
   8  -7   4     2629.38     2420.48     99.48 o 
   9  -7   4     1114.39     1108.26     81.28 o 
  10  -7   4     1493.18     1586.72    109.46 o 
 -11  -6   4     1082.83     1181.57     87.51 o 
 -10  -6   4     1288.02     1301.99     94.99 o 
  -9  -6   4     1104.91      932.74     70.31 o 
  -8  -6   4     3849.27     3490.84    105.22 o 
  -7  -6   4     1701.13     1575.51     86.27 o 
  -6  -6   4    13827.93    13200.93    184.50 o 
  -5  -6   4     6872.71     6496.79     79.82 o 
  -4  -6   4    13443.07    12954.66    109.25 o 
  -3  -6   4    19096.78    18930.27    134.61 o 
  -2  -6   4     3956.38     3688.87     54.77 o 
  -1  -6   4    39385.67    38077.09    492.92 o 
   0  -6   4     6407.99     6603.73     63.69 o 
   1  -6   4    22813.13    22557.01    376.40 o 
   2  -6   4    19051.04    18849.96    151.25 o 
   3  -6   4     3517.34     3402.42     81.14 o 
   4  -6   4    20404.69    19736.34    498.64 o 
   5  -6   4     1116.09     1027.64     35.67 o 
   6  -6   4     8067.25     7846.58    122.54 o 
   7  -6   4     3366.25     2941.47    153.99 o 
   8  -6   4     1425.09     1378.29     79.04 o 
   9  -6   4     2124.78     2160.43    109.21 o 
  10  -6   4      414.69      420.87     67.32 o 
 -11  -5   4      552.55      528.83     69.56 o 
 -10  -5   4      283.18      303.68     74.80 o 
  -9  -5   4     1015.20      944.70     84.52 o 
  -8  -5   4      466.60      372.50     71.06 o 
  -7  -5   4     5257.63     5255.09    127.91 o 
  -6  -5   4     1645.69     1608.17     79.79 o 
  -5  -5   4     4770.49     4541.82     63.16 o 
  -4  -5   4     3702.71     3304.07     54.60 o 
  -3  -5   4     6394.52     6483.76     71.74 o 
  -2  -5   4     6736.76     6270.18    177.40 o 
  -1  -5   4      125.19      153.87     19.03 o 
   0  -5   4    19374.34    19241.38    210.81 o 
   1  -5   4    13192.39    13725.91    269.25 o 
   2  -5   4    10349.01     9991.57    101.05 o 
   3  -5   4    15195.88    15024.53    312.76 o 
   4  -5   4     1733.96     1640.02     87.73 o 
   5  -5   4    11516.49    11436.71    328.63 o 
   6  -5   4     4007.02     3800.85    105.04 o 
   7  -5   4     1986.10     2023.11     61.76 o 
   8  -5   4     2835.15     2866.21     94.74 o 
   9  -5   4      864.67      836.44     59.17 o 
  10  -5   4     1817.28     1940.52    110.20 o 
 -11  -4   4      123.14      139.37     76.05 o 
 -10  -4   4      253.94      204.70     73.80 o 
  -9  -4   4       36.62       58.09     50.61 o 
  -8  -4   4      499.19      487.44     72.80 o 
  -7  -4   4     1040.92      991.08     74.80 o 
  -6  -4   4     3219.58     3228.30     90.76 o 
  -5  -4   4     1473.95     1386.66     39.34 o 
  -4  -4   4     1593.78     1493.29     41.14 o 
  -3  -4   4      609.23      572.28     28.40 o 
  -2  -4   4     2833.00     3097.48     47.06 o 
  -1  -4   4    12602.98    13279.35     96.34 o 
   0  -4   4     1350.53     1449.80     32.91 o 
   1  -4   4     6734.15     7083.01     93.64 o 
   2  -4   4     3691.60     3745.09     95.83 o 
   3  -4   4     7797.38     7957.01    173.64 o 
   4  -4   4     7571.46     7237.86     88.42 o 
   5  -4   4     2518.23     2510.50     82.10 o 
   6  -4   4     1802.97     1745.43     48.04 o 
   7  -4   4     1575.51     1549.14     57.10 o 
   8  -4   4      997.74      992.06     56.67 o 
   9  -4   4      636.63      630.75     50.40 o 
  10  -4   4      629.06      655.34     54.45 o 
 -11  -3   4      303.01      262.54     81.28 o 
 -10  -3   4       94.74       39.39     72.80 o 
  -9  -3   4     1084.66      987.34     71.81 o 
  -8  -3   4      693.07      656.23     60.84 o 
  -7  -3   4     1116.79     1095.30     66.57 o 
  -6  -3   4      494.01      455.77     47.37 o 
  -5  -3   4      281.22      282.81     38.77 o 
  -4  -3   4       30.87       26.48     20.98 o 
  -3  -3   4     2011.36     2054.06     40.45 o 
  -2  -3   4      152.21      131.48     21.68 o 
  -1  -3   4      238.87      263.37     19.48 o 
   0  -3   4     1060.81     1195.85     30.29 o 
   1  -3   4      503.31      513.29     18.96 o 
   2  -3   4     4613.68     4776.80    106.17 o 
   3  -3   4     3619.96     3623.21     45.89 o 
   4  -3   4     3794.99     3786.83    100.32 o 
   5  -3   4     1720.95     1820.90     98.45 o 
   6  -3   4     2050.08     2005.04     41.77 o 
   7  -3   4     3818.04     3781.75     74.07 o 
   8  -3   4      144.90       79.57     44.93 o 
   9  -3   4     1889.00     1992.45     67.33 o 
  10  -3   4      682.47      632.01     53.28 o 
  11  -3   4      442.14      484.20     93.25 o 
 -11  -2   4      244.46      221.65     61.09 o 
 -10  -2   4      719.85      746.99     85.02 o 
  -9  -2   4      757.91      789.87     84.02 o 
  -8  -2   4     5919.17     6244.68    143.11 o 
  -7  -2   4      263.52      257.31     46.62 o 
  -6  -2   4     5068.75     5176.05    115.94 o 
  -5  -2   4       66.05      102.50     23.00 o 
  -4  -2   4     7925.53     8070.68     84.90 o 
  -3  -2   4    10028.54    10922.77    460.14 o 
  -2  -2   4      614.85      573.13     56.97 o 
  -1  -2   4    12074.15    12596.71    175.65 o 
   0  -2   4     8937.43     9012.02    819.54 o 
   1  -2   4    19925.81    21663.63    211.93 o 
   2  -2   4    13466.88    13511.03    441.33 o 
   3  -2   4     3166.79     3356.33     69.96 o 
   4  -2   4    14736.55    14774.20    497.76 o 
   5  -2   4     2418.15     2604.44     95.02 o 
   6  -2   4     8179.34     8456.68    253.22 o 
   7  -2   4     1098.15     1136.52     52.57 o 
   8  -2   4     2091.34     2249.87     69.02 o 
   9  -2   4     1467.98     1451.68     65.85 o 
  10  -2   4      456.33      499.16     88.01 o 
  11  -2   4      938.98     1092.06    108.21 o 
 -11  -1   4      489.51      420.62     84.77 o 
 -10  -1   4     1642.04     1818.60    104.47 o 
  -9  -1   4     3858.25     4181.48    128.90 o 
  -8  -1   4     1368.46     1425.41     86.02 o 
  -7  -1   4     8745.20     8750.92    157.58 o 
  -6  -1   4      246.77      269.03     58.34 o 
  -5  -1   4    13603.16    15092.60    200.83 o 
  -4  -1   4    12133.26    12334.42    203.08 o 
  -3  -1   4    10257.03    10664.70    262.04 o 
  -2  -1   4    48497.92    49103.75   1898.51 o 
  -1  -1   4     2456.06     2304.01     99.86 o 
   0  -1   4    40944.87    33924.10    304.43 o 
   1  -1   4    13835.83    14664.24    189.24 o 
   2  -1   4    10482.90    10040.39    569.23 o 
   3  -1   4    25952.23    24240.79    730.63 o 
   4  -1   4     3202.61     3368.15     46.47 o 
   5  -1   4    18268.27    18238.46    377.66 o 
   6  -1   4     3407.86     3656.41     86.80 o 
   7  -1   4     7679.98     8069.49    122.05 o 
   8  -1   4     4789.93     5062.63     91.73 o 
   9  -1   4      451.76      534.81     68.07 o 
  10  -1   4     1869.09     2168.41    119.68 o 
  11  -1   4       88.79       97.74     88.01 o 
 -11   0   4     1144.56     1283.79    100.48 o 
 -10   0   4      416.29      517.11     66.57 o 
  -9   0   4     2053.71     2024.55     88.26 o 
  -8   0   4     5552.43     5694.41    131.15 o 
  -7   0   4      380.71      505.14     68.57 o 
  -6   0   4    18660.28    18873.40    224.15 o 
  -5   0   4     2182.35     2219.95     50.56 o 
  -4   0   4    18939.95    14873.90   3231.67 o 
  -3   0   4    47878.30    43484.92   4048.84 o 
  -2   0   4      406.65      469.35     36.84 o 
  -1   0   4    49739.55    49432.07    401.17 o 
   0   0   4     1901.79     1638.83     66.57 o 
   1   0   4    37142.93    34732.30   2526.19 o 
   2   0   4    31668.18    29086.23   3153.60 o 
   3   0   4      879.30      809.77    166.20 o 
   4   0   4    33587.26    28624.92   2762.40 o 
   5   0   4      606.61      539.23     82.00 o 
   6   0   4    14288.12    14568.00    129.35 o 
   7   0   4     5376.23     5685.78     88.06 o 
   8   0   4     1338.72     1419.43     96.74 o 
   9   0   4     4444.08     4889.33    151.59 o 
  10   0   4       83.90       86.02     84.02 o 
  11   0   4     1068.08     1278.06    113.20 o 
 -11   1   4      715.90      716.57     75.55 o 
 -10   1   4     1670.97     1651.55     86.52 o 
  -9   1   4     3594.81     3604.29    112.20 o 
  -8   1   4     1260.41     1260.11     85.77 o 
  -7   1   4     7124.99     7345.96    149.85 o 
  -6   1   4      614.80      690.14     68.07 o 
  -5   1   4    13865.48    13485.88    121.45 o 
  -4   1   4    11363.25    10622.85    861.93 o 
  -3   1   4    10961.53    11562.61    118.07 o 
  -2   1   4    46464.00    52456.92    433.33 o 
  -1   1   4     2315.29     2741.86     89.51 o 
   0   1   4    43009.82    49585.90    436.82 o 
   1   1   4    13391.22    13882.59    384.21 o 
   2   1   4    11856.63    11747.38    354.20 o 
   3   1   4    25969.29    24704.55   1021.81 o 
   4   1   4     4171.93     4090.33    304.33 o 
   5   1   4    20245.19    16698.85   3340.25 o 
   6   1   4     3596.70     3493.31    378.58 o 
   7   1   4     7508.96     7892.89     99.71 o 
   8   1   4     5283.02     5837.77    154.58 o 
   9   1   4      577.64      602.38     72.31 o 
  10   1   4     1770.39     1901.63    119.68 o 
  11   1   4      130.19      146.61     69.06 o 
 -11   2   4      246.55      280.00     80.78 o 
 -10   2   4      666.97      744.49     85.52 o 
  -9   2   4      685.40      727.54     67.32 o 
  -8   2   4     4851.05     4994.29    127.41 o 
  -7   2   4      274.87      304.43     68.32 o 
  -6   2   4     3761.07     3619.25     98.98 o 
  -5   2   4      127.20       83.93     30.05 o 
  -4   2   4     7470.58     7309.09    408.03 o 
  -3   2   4     9581.39    10226.95    120.43 o 
  -2   2   4      929.33      990.58     45.63 o 
  -1   2   4    12756.21    13154.06    143.61 o 
   0   2   4     6957.25     7374.63    108.46 o 
   1   2   4    20323.70    21937.80    684.90 o 
   2   2   4    13298.39    12694.28    148.10 o 
   3   2   4     4045.98     4002.34    241.21 o 
   4   2   4    15159.01    15000.22    668.21 o 
   5   2   4     2957.60     3238.76     49.66 o 
   6   2   4     7589.03     7240.81   1091.88 o 
   7   2   4     1867.79     1920.08     88.76 o 
   8   2   4     2414.06     2517.47    104.22 o 
   9   2   4     1759.65     1835.80     99.73 o 
  10   2   4      703.31      737.26     99.98 o 
  11   2   4      739.68      703.60     86.27 o 
 -11   3   4      405.13      475.47     85.27 o 
 -10   3   4      109.79      152.84     74.55 o 
  -9   3   4      954.23      973.63     73.55 o 
  -8   3   4      444.64      560.24     78.04 o 
  -7   3   4      989.80     1055.66     69.06 o 
  -6   3   4      699.89      674.35     84.77 o 
  -5   3   4      469.80      482.67     33.31 o 
  -4   3   4      135.62      107.04     87.76 o 
  -3   3   4     2374.27     2365.38     55.10 o 
  -2   3   4       17.19        3.74     20.44 o 
  -1   3   4      170.80      161.81     31.17 o 
   0   3   4     1767.28     2024.55     57.10 o 
   1   3   4      271.94      221.12     42.51 o 
   2   3   4     4828.85     4999.31    167.17 o 
   3   3   4     4073.62     4001.96     75.11 o 
   4   3   4     3895.40     3806.40     48.21 o 
   5   3   4     1922.08     2041.53     39.97 o 
   6   3   4     1483.17     1608.95     91.50 o 
   7   3   4     3749.61     3760.37    116.44 o 
   8   3   4      208.83      277.75     80.78 o 
   9   3   4     2648.66     2881.74    119.18 o 
  10   3   4      730.50      747.24    101.98 o 
  11   3   4      355.15      440.06     80.53 o 
 -11   4   4      186.91      188.24     63.08 o 
 -10   4   4      355.75      375.49     80.78 o 
  -9   4   4      146.52      162.81     57.59 o 
  -8   4   4      493.87      470.98     78.79 o 
  -7   4   4     1007.07      950.44     84.27 o 
  -6   4   4     2850.16     2930.83     58.59 o 
  -5   4   4     1528.17     1590.74     46.76 o 
  -4   4   4     1026.87     1010.03     48.62 o 
  -3   4   4     1575.55     1666.76     50.86 o 
  -2   4   4     3075.60     3577.36     69.81 o 
  -1   4   4    16110.02    17626.26    167.05 o 
   0   4   4      777.79      855.69     38.90 o 
   1   4   4     7369.81     7173.45     90.63 o 
   2   4   4     2950.34     2953.78     52.03 o 
   3   4   4     9299.57     9593.95    314.65 o 
   4   4   4     7894.29     7629.01     58.34 o 
   5   4   4     2936.65     2848.20     90.01 o 
   6   4   4     2023.55     1981.73     67.22 o 
   7   4   4     1408.42     1397.73     95.49 o 
   8   4   4     1042.61     1178.57     98.98 o 
   9   4   4      626.58      630.55     94.74 o 
  10   4   4      463.26      593.15    100.73 o 
  11   4   4      766.85      852.70     91.75 o 
 -11   5   4      627.96      740.26     95.99 o 
 -10   5   4      130.36      202.95     81.03 o 
  -9   5   4     1244.66     1529.88    101.73 o 
  -8   5   4      720.56      795.61     84.77 o 
  -7   5   4     6215.15     6766.27    158.57 o 
  -6   5   4     1418.78     1472.96     48.09 o 
  -5   5   4     4817.37     5328.55    123.17 o 
  -4   5   4     4159.02     4603.85     85.02 o 
  -3   5   4     6670.27     7851.10    110.70 o 
  -2   5   4     7874.77     8371.20    114.94 o 
  -1   5   4       62.44       11.22     37.15 o 
   0   5   4    21828.76    21465.07    546.40 o 
   1   5   4    12926.17    12805.43    104.75 o 
   2   5   4    11238.99    11224.29    176.03 o 
   3   5   4    15561.85    15321.03    332.48 o 
   4   5   4     2341.90     2283.06     98.86 o 
   5   5   4    13962.55    13809.52    504.27 o 
   6   5   4     3621.11     3483.90    121.80 o 
   7   5   4     1868.80     2089.87     94.50 o 
   8   5   4     2195.18     2249.69    104.47 o 
   9   5   4      664.39      677.92     97.99 o 
  10   5   4     2002.71     1906.61    110.95 o 
 -11   6   4      876.40     1112.75    103.72 o 
 -10   6   4     1070.44     1352.86    108.71 o 
  -9   6   4      726.38      876.39     77.79 o 
  -8   6   4     3846.24     4183.98    127.91 o 
  -7   6   4     1752.40     2176.39    109.95 o 
  -6   6   4    14971.98    16873.80    145.63 o 
  -5   6   4     6331.22     7208.33    111.45 o 
  -4   6   4    11658.16    13242.48    301.44 o 
  -3   6   4    19268.58    21687.59    187.25 o 
  -2   6   4     4379.97     4919.02     79.66 o 
  -1   6   4    40262.01    41224.54    501.28 o 
   0   6   4     6467.90     6865.12    305.68 o 
   1   6   4    22175.17    21571.22    759.45 o 
   2   6   4    18993.94    18644.87    446.55 o 
   3   6   4     3360.68     3167.85     62.46 o 
   4   6   4    21409.54    19646.76    414.26 o 
   5   6   4      896.16      861.95     51.49 o 
   6   6   4     7908.65     7546.71     98.78 o 
   7   6   4     3340.82     3433.00    126.16 o 
   8   6   4     1033.35     1149.90    100.48 o 
   9   6   4     2250.16     2186.86    110.45 o 
  10   6   4      395.37      467.99     99.23 o 
 -11   7   4      375.56      530.07     96.74 o 
 -10   7   4     1423.11     1831.07    118.68 o 
  -9   7   4     2346.31     2888.72    128.15 o 
  -8   7   4     1680.13     1924.81    112.45 o 
  -7   7   4     9991.30    12856.86    244.59 o 
  -6   7   4      938.20     1015.03     38.75 o 
  -5   7   4    12542.39    14609.71    172.78 o 
  -4   7   4    13887.96    15945.60    383.72 o 
  -3   7   4     6626.08     8043.27     89.85 o 
  -2   7   4    57501.73    67095.20    633.67 o 
  -1   7   4     1003.20     1156.42     38.52 o 
   0   7   4    36716.10    38030.27   1190.10 o 
   1   7   4    11093.59    11040.14    233.45 o 
   2   7   4     8178.60     8041.13     88.87 o 
   3   7   4    17051.96    15961.48    144.98 o 
   4   7   4     1598.32     1450.59     43.63 o 
   5   7   4    15300.35    14244.53    533.19 o 
   6   7   4     1820.55     1682.38     53.25 o 
   7   7   4     4017.39     3804.00    121.92 o 
   8   7   4     2429.21     2325.48    107.96 o 
   9   7   4      970.70     1069.12     89.26 o 
  10   7   4     1833.13     1897.89    113.20 o 
 -10   8   4     1373.80     1717.87    120.18 o 
  -9   8   4     1245.26     1422.92    109.21 o 
  -8   8   4     4184.80     4238.83    136.63 o 
  -7   8   4      431.38      361.53     72.80 o 
  -6   8   4     7218.22     8750.26     91.54 o 
  -5   8   4     3757.89     4565.96     97.99 o 
  -4   8   4     2577.74     3248.57     66.37 o 
  -3   8   4    19416.22    22548.27    312.78 o 
  -2   8   4     2025.61     2340.70     57.21 o 
  -1   8   4    29665.20    34687.76    349.68 o 
   0   8   4     4197.27     4251.30    151.09 o 
   1   8   4    10516.70    10666.17    148.17 o 
   2   8   4     5827.63     5410.43     75.58 o 
   3   8   4     4017.18     3891.55     66.54 o 
   4   8   4     9957.99     9173.08     98.74 o 
   5   8   4     1816.30     1610.06    108.71 o 
   6   8   4     7083.53     6731.16     92.24 o 
   7   8   4      866.92      797.85     72.55 o 
   8   8   4     1302.19     1342.88     90.76 o 
   9   8   4      726.52      738.26    101.98 o 
  10   8   4      333.28      401.17    101.23 o 
 -10   9   4       81.43      165.06     94.00 o 
  -9   9   4     1304.45     1625.12    119.68 o 
  -7   9   4     2872.57     3769.84    164.81 o 
  -6   9   4      348.51      355.06     58.22 o 
  -5   9   4     1092.62     1314.37     54.30 o 
  -4   9   4     2226.21     2770.56     98.86 o 
  -3   9   4      527.17      547.12     44.26 o 
  -2   9   4     7047.98     8578.30    212.93 o 
  -1   9   4     1856.53     2094.25     54.48 o 
   0   9   4     7293.40     8387.35    168.55 o 
   1   9   4     2380.41     2387.24     46.63 o 
   2   9   4     2102.93     2116.61     45.71 o 
   3   9   4     2289.39     2079.63     40.21 o 
   4   9   4     1740.78     1642.36     53.11 o 
   5   9   4     4179.07     3861.59    181.14 o 
   6   9   4      374.07      338.40     36.70 o 
   7   9   4     1718.04     1778.71     92.75 o 
   8   9   4       94.52       21.94     59.34 o 
   9   9   4     1321.90     1511.18    119.18 o 
  -9  10   4      364.06      480.21     99.73 o 
  -8  10   4      958.65     1262.60    122.42 o 
  -7  10   4      268.51      293.71     83.52 o 
  -6  10   4      873.79     1038.25     55.70 o 
  -5  10   4     1377.56     1617.75     81.53 o 
  -4  10   4      211.59      230.68     48.81 o 
  -3  10   4      658.24      840.07     58.67 o 
  -2  10   4       24.99      -15.08     46.72 o 
  -1  10   4      644.27      705.19     46.29 o 
   0  10   4      157.90       81.65     34.96 o 
   1  10   4      509.38      541.98     35.27 o 
   2  10   4       49.63       -9.90     28.24 o 
   3  10   4     1004.78      956.46     44.67 o 
   4  10   4      553.62      546.11     45.50 o 
   5  10   4     1575.67     1451.17     74.05 o 
   6  10   4      887.39      826.54     81.28 o 
   7  10   4      668.72      738.26     89.01 o 
   8  10   4      754.35      857.69     99.23 o 
   9  10   4        5.58      111.20     92.00 o 
  -9  11   4      690.83      885.12    110.70 o 
  -8  11   4      107.25      184.00    105.47 o 
  -7  11   4     1491.85     1852.26    150.84 o 
  -6  11   4      830.54      980.72     60.47 o 
  -5  11   4     2087.09     2544.48     80.05 o 
  -4  11   4     1597.88     1999.12     68.61 o 
  -3  11   4     1080.58     1362.20    152.84 o 
  -2  11   4     2164.21     2832.26    223.02 o 
  -1  11   4      619.36      696.42     46.29 o 
   0  11   4     2618.63     2796.06     75.89 o 
   1  11   4     1961.01     2053.99    110.01 o 
   2  11   4     1720.28     1697.70     44.19 o 
   3  11   4     2742.58     2666.56     69.46 o 
   4  11   4     1302.12     1317.56     44.14 o 
   5  11   4      879.86      818.62     70.56 o 
   6  11   4      951.66      891.61     50.32 o 
   7  11   4      576.02      559.99     85.27 o 
   8  11   4     1133.19     1242.65    107.96 o 
   9  11   4      229.86      154.33     70.31 o 
  -8  12   4     2500.16     3901.24    184.25 o 
  -7  12   4      291.22      175.53    113.20 o 
  -6  12   4     4164.64     5722.56    243.84 o 
  -5  12   4     1949.02     2647.81     86.31 o 
  -4  12   4     5051.29     6843.06    169.29 o 
  -1  12   4     3733.50     4587.62    299.69 o 
   0  12   4     1911.98     2493.32     83.81 o 
   1  12   4     5979.50     6233.50    409.66 o 
   2  12   4     8169.31     8312.66    274.43 o 
   3  12   4     2261.19     2208.03     54.85 o 
   4  12   4     4993.75     4874.21    194.89 o 
   5  12   4      473.59      417.80     47.82 o 
   6  12   4     1592.68     1412.11     58.41 o 
   7  12   4      964.92     1138.18     99.23 o 
   8  12   4      187.57      204.45     67.82 o 
  -6  13   4      643.86      892.76     71.82 o 
  -5  13   4     5845.28     8891.42    791.49 o 
  -1  13   4      510.15      772.17     85.77 o 
   0  13   4     9303.49    11166.90    399.92 o 
   1  13   4     3912.95     4646.23    187.99 o 
   2  13   4     4045.02     4219.24     90.75 o 
   3  13   4     5586.17     5627.40    252.51 o 
   4  13   4      137.94      106.66     30.00 o 
   5  13   4     2779.17     2578.53     72.53 o 
   6  13   4      390.18      364.98     43.46 o 
   7  13   4     1637.62     1536.11     92.25 o 
   8  13   4     1194.88     1229.44    110.45 o 
  -6  14   4     3234.00     4802.19    121.60 o 
  -5  14   4     2088.04     3391.86    160.32 o 
   0  14   4     1108.34     1479.73     89.44 o 
   1  14   4     4432.68     4682.46     99.94 o 
   2  14   4     2689.87     2947.02    130.90 o 
   3  14   4      535.28      474.05     46.98 o 
   4  14   4     2462.90     2248.44     66.55 o 
   5  14   4      196.16      200.55     39.49 o 
   6  14   4     1548.38     1472.78     88.26 o 
   7  14   4      860.24      859.43     94.50 o 
  -6  15   4      254.17      340.69     66.06 o 
  -5  15   4     1386.60     2103.83    127.16 o 
   0  15   4     2843.64     4077.62    119.26 o 
   1  15   4     1294.09     1523.55     70.25 o 
   2  15   4     1005.78     1106.26     61.15 o 
   3  15   4      932.22      959.65     68.49 o 
   4  15   4        2.67      -39.54     52.60 o 
   5  15   4      972.90      872.44     51.12 o 
  -6  16   4      152.05      257.55    112.95 o 
  -5  16   4      326.36      583.43    130.15 o 
   0  16   4      347.99      508.87    133.89 o 
   1  16   4     1093.54     1435.53    150.47 o 
   2  16   4      297.49      305.72     57.67 o 
   3  16   4      366.81      402.46     56.45 o 
   4  16   4      290.83      200.75     50.89 o 
   5  16   4      135.13       61.04     56.25 o 
  -5  17   4      212.65      311.61     78.04 o 
   0  17   4      308.83      453.13     90.69 o 
   1  17   4       12.13      -16.28     51.02 o 
   2  17   4      173.42      208.34     59.19 o 
   3  17   4       56.50       -1.78     54.53 o 
   4  17   4       71.86       26.76     52.60 o 
  -4  18   4      411.71      573.95    113.20 o 
  -1  18   4      935.94     1262.02    102.35 o 
   0  18   4      247.77      301.79     72.12 o 
   1  18   4      326.62      425.28     70.87 o 
   2  18   4      611.88      716.69     65.67 o 
   3  18   4       92.18      102.61     71.67 o 
  -3 -18   5     1214.29     1152.89    102.47 o 
  -2 -18   5      552.89      575.45     91.25 o 
  -1 -18   5      772.82      715.07     78.04 o 
   0 -18   5      795.31      617.59     76.54 o 
   1 -18   5      323.15      294.96     87.02 o 
   2 -18   5     1189.05     1034.46    105.22 o 
  -4 -17   5     1251.93     1167.60     97.74 o 
  -3 -17   5      511.33      446.80     68.07 o 
  -2 -17   5     1179.77      893.09     79.79 o 
  -1 -17   5      850.80      735.77     94.74 o 
   0 -17   5       97.70       66.32     79.54 o 
   1 -17   5      853.25      679.42     94.25 o 
   2 -17   5       80.70       75.29     53.73 o 
   3 -17   5     1035.35      949.16     78.04 o 
   4 -17   5      319.56      269.82     68.77 o 
  -6 -16   5      123.73      148.60     81.53 o 
  -5 -16   5     1276.85     1207.50     92.75 o 
  -4 -16   5      562.89      464.25     64.58 o 
  -3 -16   5     1339.58     1092.31     96.24 o 
  -2 -16   5     1792.65     1717.87    109.21 o 
  -1 -16   5      344.59      277.50     81.53 o 
   0 -16   5      505.38      367.26     83.52 o 
   1 -16   5      100.02       18.70     56.35 o 
   2 -16   5      491.95      437.34     71.93 o 
   3 -16   5      232.28      187.74     54.51 o 
   4 -16   5      245.79      177.18     49.38 o 
   5 -16   5       91.89       59.82     52.36 o 
  -7 -15   5      139.73      211.43     65.32 o 
  -6 -15   5      675.65      847.72     95.24 o 
  -5 -15   5      679.03      621.43     70.81 o 
  -4 -15   5     1299.93     1236.67     93.00 o 
  -3 -15   5      933.75      869.66     88.01 o 
  -2 -15   5     1513.88     1501.95    101.48 o 
  -1 -15   5      609.44      471.73     65.32 o 
   0 -15   5     1209.15      996.81     90.76 o 
   1 -15   5      389.32      346.57     62.08 o 
   2 -15   5      986.52     1005.11     74.67 o 
   3 -15   5      778.44      733.93     63.10 o 
   4 -15   5      264.21      186.98     51.16 o 
   5 -15   5      756.39      802.82     66.04 o 
   6 -15   5      102.74      129.28     52.96 o 
  -7 -14   5      131.90      206.44     79.04 o 
  -6 -14   5      407.20      299.19     77.54 o 
  -5 -14   5      429.07      469.25     52.41 o 
  -4 -14   5      788.12      790.03     56.35 o 
  -3 -14   5     1824.33     1731.34     98.24 o 
  -2 -14   5      429.74      344.32     73.30 o 
  -1 -14   5     3457.96     2950.80    107.96 o 
   0 -14   5       85.50      166.30     72.06 o 
   1 -14   5     3933.75     3592.82    121.17 o 
   2 -14   5     1463.00     1407.28     70.57 o 
   3 -14   5      908.91      886.97     82.28 o 
   4 -14   5     2183.28     2025.39     79.79 o 
   5 -14   5       27.83      100.30     57.04 o 
   6 -14   5     2049.90     2081.95     86.76 o 
   7 -14   5      761.39      864.15     73.65 o 
  -8 -13   5       40.01       45.63     75.05 o 
  -7 -13   5      569.18      560.24     81.28 o 
  -6 -13   5      561.12      499.65     63.08 o 
  -5 -13   5     1507.12     1458.76     63.42 o 
  -4 -13   5     1049.69      855.70     54.74 o 
  -3 -13   5     1821.84     1586.43     61.44 o 
  -2 -13   5     1607.43     1467.55     90.51 o 
  -1 -13   5       10.11      -57.84     64.33 o 
   0 -13   5     5152.48     4947.92    141.87 o 
   1 -13   5     1380.69     1218.22     79.54 o 
   2 -13   5     4517.69     4445.98    283.86 o 
   3 -13   5     3970.76     3869.31    188.49 o 
   4 -13   5      975.67      886.65     60.84 o 
   5 -13   5     4283.05     4280.44    103.50 o 
   6 -13   5      684.07      625.36     58.87 o 
   7 -13   5     2479.41     2528.14     87.43 o 
  -8 -12   5      956.17     1007.29     97.49 o 
  -7 -12   5      600.28      478.21     63.83 o 
  -6 -12   5     1632.50     1572.01     94.50 o 
  -5 -12   5     2036.59     1738.77     69.69 o 
  -4 -12   5     2954.61     2613.50     67.38 o 
  -3 -12   5     2011.43     1784.81     60.38 o 
  -2 -12   5     1250.60     1026.16     52.61 o 
  -1 -12   5     3762.49     3389.62    107.46 o 
   0 -12   5     1741.72     1523.89     81.78 o 
   1 -12   5     4435.19     4262.11     97.56 o 
   2 -12   5     4016.07     4001.77    183.88 o 
   3 -12   5     2715.65     2538.73    250.08 o 
   4 -12   5     3989.48     4018.89    119.05 o 
   5 -12   5      422.78      388.00     57.93 o 
   6 -12   5     2295.42     2171.90    123.67 o 
   7 -12   5     1263.34     1293.64     68.54 o 
   8 -12   5      421.91      603.87    103.72 o 
  -9 -11   5     1002.29      967.39     98.48 o 
  -8 -11   5     1408.67     1432.14    101.98 o 
  -7 -11   5     1571.71     1684.96    100.48 o 
  -6 -11   5     3187.88     3171.70    114.19 o 
  -5 -11   5     1212.60     1014.34     49.22 o 
  -4 -11   5     4919.00     4432.96     88.26 o 
  -3 -11   5     1860.05     1547.68    120.80 o 
  -2 -11   5     1912.11     1823.52     58.85 o 
  -1 -11   5     3759.87     3233.79    109.21 o 
   0 -11   5     2033.16     1803.64     91.25 o 
   1 -11   5     4235.13     4051.75    315.40 o 
   2 -11   5     3541.73     3312.33     88.95 o 
   3 -11   5     3675.87     3643.68     88.88 o 
   4 -11   5      234.88      185.58     51.36 o 
   5 -11   5     1773.18     1647.10     64.03 o 
   6 -11   5      545.74      496.38     60.84 o 
   7 -11   5      166.25      205.00     56.73 o 
   8 -11   5      776.80      735.77     84.52 o 
  -9 -10   5     1484.67     1457.57    103.47 o 
  -8 -10   5     1433.35     1424.41     96.49 o 
  -7 -10   5     2940.58     2880.49    111.95 o 
  -6 -10   5      593.06      503.14     70.06 o 
  -5 -10   5     6355.31     5891.68    117.06 o 
  -4 -10   5     2070.55     1806.00     57.64 o 
  -3 -10   5     2942.66     2736.09     62.23 o 
  -2 -10   5     2469.80     2311.14     76.54 o 
  -1 -10   5      149.35       97.50     34.36 o 
   0 -10   5     4032.44     3717.48    111.70 o 
   1 -10   5     1398.18     1311.46     60.63 o 
   2 -10   5     2508.29     2384.21     74.68 o 
   3 -10   5      897.30      836.48     53.93 o 
   4 -10   5      835.96      820.58     57.93 o 
   5 -10   5      653.71      643.16     56.33 o 
   6 -10   5      268.17      294.51     65.07 o 
   7 -10   5      439.40      419.40     55.85 o 
   8 -10   5       25.00       18.95     82.28 o 
   9 -10   5      230.31      183.01     69.06 o 
 -10  -9   5       98.29      143.61     80.28 o 
  -9  -9   5     2172.79     2003.85     98.48 o 
  -8  -9   5     1218.42     1097.29     76.54 o 
  -7  -9   5     1310.40     1296.26     87.26 o 
  -6  -9   5     4777.56     4354.52    114.44 o 
  -5  -9   5      440.52      403.95     40.31 o 
  -4  -9   5     3942.31     3803.37     71.22 o 
  -3  -9   5     6763.37     6538.87     87.41 o 
  -2  -9   5     3098.53     3018.02    112.82 o 
  -1  -9   5     2479.93     2277.59     84.27 o 
   0  -9   5     1057.78      737.00    107.46 o 
   1  -9   5     2119.00     1990.60     73.43 o 
   2  -9   5     1754.78     1563.59     59.49 o 
   3  -9   5     1165.55     1112.16     54.21 o 
   4  -9   5     1442.66     1337.77    102.60 o 
   5  -9   5     3370.77     3312.24    151.84 o 
   6  -9   5      594.89      585.30     75.92 o 
   7  -9   5     1205.50     1160.91     64.25 o 
   8  -9   5      255.10      206.69     83.77 o 
   9  -9   5      167.05      188.24     88.76 o 
 -10  -8   5     2078.24     2188.60    105.96 o 
  -9  -8   5      155.02      205.20     76.29 o 
  -8  -8   5     1427.24     1282.05     90.01 o 
  -7  -8   5      718.46      734.02     74.30 o 
  -6  -8   5     2830.53     2562.85     94.50 o 
  -5  -8   5     3678.28     3452.69    116.81 o 
  -4  -8   5     3056.60     2919.61     61.00 o 
  -3  -8   5     5772.62     5204.26     74.78 o 
  -2  -8   5     2860.20     2707.08     57.15 o 
  -1  -8   5    14858.70    14377.26    118.14 o 
   0  -8   5     1812.90     1596.62     41.26 o 
   1  -8   5     7926.30     8144.37    446.92 o 
   2  -8   5     1872.15     1665.31     56.92 o 
   3  -8   5     5425.13     5093.38    162.19 o 
   4  -8   5     4789.08     4828.17    171.04 o 
   5  -8   5      956.60      942.32     55.63 o 
   6  -8   5     5735.54     5476.17     97.68 o 
   7  -8   5     1090.64     1143.54     57.79 o 
   8  -8   5     1599.27     1629.61     94.25 o 
   9  -8   5     1417.38     1418.93     95.99 o 
 -10  -7   5      316.75      331.86     65.82 o 
  -9  -7   5      479.02      457.27     77.29 o 
  -8  -7   5      617.88      569.96     75.30 o 
  -7  -7   5     2486.69     2329.97     96.99 o 
  -6  -7   5       53.61      -28.67     40.14 o 
  -5  -7   5     3740.89     3584.71     65.96 o 
  -4  -7   5     3442.67     3073.52    131.40 o 
  -3  -7   5     2107.07     2015.86     47.60 o 
  -2  -7   5    21832.33    20042.04    199.09 o 
  -1  -7   5      231.35      209.03     26.62 o 
   0  -7   5    27417.75    27012.83    163.25 o 
   1  -7   5     3193.39     2814.25    130.68 o 
   2  -7   5     8208.84     8123.14    215.05 o 
   3  -7   5     5873.12     5765.66     90.95 o 
   4  -7   5      689.77      655.94     35.79 o 
   5  -7   5    12338.32    11792.13    102.93 o 
   6  -7   5     1365.77     1339.56     55.35 o 
   7  -7   5     3998.22     4103.45     88.60 o 
   8  -7   5     2231.43     2202.32    114.44 o 
   9  -7   5     1870.44     1975.43    116.93 o 
  10  -7   5     1876.59     1959.22    119.68 o 
 -11  -6   5      315.14      335.35     67.32 o 
 -10  -6   5     1022.61      900.07     75.30 o 
  -9  -6   5      259.95      218.91     55.60 o 
  -8  -6   5     1088.40     1049.67     71.56 o 
  -7  -6   5     1308.44     1274.32     73.05 o 
  -6  -6   5     6856.07     6798.18    140.87 o 
  -5  -6   5     2678.67     2547.69     96.74 o 
  -4  -6   5     8620.42     8438.06    153.21 o 
  -3  -6   5     6385.40     5918.06    122.79 o 
  -2  -6   5     7574.36     7479.19    167.42 o 
  -1  -6   5    16240.93    16021.18    389.70 o 
   0  -6   5     2243.33     2096.80     37.94 o 
   1  -6   5    14484.61    14362.47    222.87 o 
   2  -6   5     6873.45     6951.96    102.47 o 
   3  -6   5     4087.05     3794.75     59.34 o 
   4  -6   5    15329.00    14711.23    273.82 o 
   5  -6   5      534.59      505.60     31.79 o 
   6  -6   5     9888.31     9607.25     94.94 o 
   7  -6   5     2579.62     2588.32     92.10 o 
   8  -6   5     1837.28     2106.82    109.21 o 
   9  -6   5     2437.46     2636.90    111.45 o 
  10  -6   5       58.79      106.46     83.77 o 
 -11  -5   5      828.23      773.91     93.00 o 
 -10  -5   5      251.71      188.99     58.34 o 
  -9  -5   5     1238.90     1333.41     94.99 o 
  -8  -5   5     2182.69     2119.79     91.25 o 
  -7  -5   5     3409.36     3467.91    103.97 o 
  -6  -5   5     5113.68     4830.98    112.45 o 
  -5  -5   5     6876.26     6534.21     79.80 o 
  -4  -5   5     7539.51     7209.24     81.60 o 
  -3  -5   5     6699.95     6333.37     75.10 o 
  -2  -5   5     7116.69     6953.08     75.39 o 
  -1  -5   5     8228.55     8314.28    131.02 o 
   0  -5   5    14310.96    14031.97    103.22 o 
   1  -5   5    12342.81    12818.90    239.35 o 
   2  -5   5     8519.14     8405.91    110.83 o 
   3  -5   5    12330.87    12398.57    150.57 o 
   4  -5   5     4938.91     4580.10     83.70 o 
   5  -5   5     6115.06     6271.01    105.74 o 
   6  -5   5     1487.87     1549.18     69.25 o 
   7  -5   5      982.42     1006.69     42.15 o 
   8  -5   5     2003.11     2201.84     70.51 o 
   9  -5   5        4.99       13.35     76.54 o 
  10  -5   5     1551.41     1697.68    108.96 o 
 -11  -4   5      128.94      137.63     82.53 o 
 -10  -4   5     1442.95     1312.96     84.27 o 
  -9  -4   5      868.86      858.19     72.06 o 
  -8  -4   5     1808.70     1838.30     96.99 o 
  -7  -4   5     6117.77     5969.92    133.14 o 
  -6  -4   5     4103.02     4014.43    102.97 o 
  -5  -4   5    10133.32     9867.30    117.43 o 
  -4  -4   5     2988.60     2729.66     49.95 o 
  -3  -4   5    10197.06    10590.60     97.17 o 
  -2  -4   5    12947.27    12220.88    101.65 o 
  -1  -4   5     5691.01     5519.88    241.35 o 
   0  -4   5    21836.84    21672.81    456.40 o 
   1  -4   5     2685.04     2583.17     46.87 o 
   2  -4   5    15170.93    14772.26    110.22 o 
   3  -4   5     4945.38     4984.51    130.21 o 
   4  -4   5     3483.31     3402.48    144.43 o 
   5  -4   5     2512.48     2382.92     46.75 o 
   6  -4   5      231.97      259.98     52.99 o 
   7  -4   5     1670.98     1589.60    131.90 o 
   8  -4   5      119.47      115.90     45.90 o 
   9  -4   5      791.87      880.04     60.47 o 
  10  -4   5      114.10      172.29     77.79 o 
 -11  -3   5      936.84     1002.55    100.73 o 
 -10  -3   5       36.52       -3.24     70.81 o 
  -9  -3   5     2933.83     3237.53    122.92 o 
  -8  -3   5     3328.69     3482.62    117.68 o 
  -7  -3   5     3647.89     3419.04    108.96 o 
  -6  -3   5    10944.87    11037.76    172.04 o 
  -5  -3   5       22.48       44.36     25.20 o 
  -4  -3   5    16090.57    15780.97    122.41 o 
  -3  -3   5     5164.17     5347.94    137.75 o 
  -2  -3   5     3181.36     3370.52     76.42 o 
  -1  -3   5    29011.47    29862.08    860.06 o 
   0  -3   5       98.24       71.31     28.17 o 
   1  -3   5    23892.12    24371.59    244.34 o 
   2  -3   5     2055.46     1977.32     72.44 o 
   3  -3   5     6320.77     6053.05    231.22 o 
   4  -3   5     3794.55     3378.04     65.97 o 
   5  -3   5      753.82      781.03     37.99 o 
   6  -3   5     2360.15     2296.33    133.29 o 
   7  -3   5     1102.19      968.91     47.60 o 
   8  -3   5      743.93      674.75     52.80 o 
   9  -3   5      296.51      299.19     76.54 o 
  10  -3   5      302.52      313.90     82.53 o 
 -11  -2   5      115.87      126.16     61.33 o 
 -10  -2   5     1445.19     1595.95     88.51 o 
  -9  -2   5      541.86      537.30     80.28 o 
  -8  -2   5     6216.23     5755.24    133.39 o 
  -7  -2   5     5458.09     5582.46    134.39 o 
  -6  -2   5     2533.06     2437.43     92.50 o 
  -5  -2   5    10350.33    10497.72     98.19 o 
  -4  -2   5     4490.65     4410.62    316.02 o 
  -3  -2   5    13458.22    13361.42    488.93 o 
  -2  -2   5    12625.92    11837.81    485.07 o 
  -1  -2   5     4683.27     4304.30    140.62 o 
   0  -2   5    19905.55    16972.52    193.98 o 
   1  -2   5     8875.81     7918.91    132.39 o 
   2  -2   5    13818.65    13496.75    416.99 o 
   3  -2   5     7068.25     6725.78    180.20 o 
   4  -2   5    10918.92    10405.60    162.46 o 
   5  -2   5     3654.57     3675.49     77.72 o 
   6  -2   5     5007.60     5050.83     65.26 o 
   7  -2   5     2193.45     2160.63     63.68 o 
   8  -2   5      813.97      748.30     48.67 o 
   9  -2   5     1515.75     1544.09    100.23 o 
  10  -2   5       67.71       96.49     78.29 o 
 -11  -1   5      354.87      361.28     86.27 o 
 -10  -1   5      591.38      688.40     73.05 o 
  -9  -1   5     2535.31     2369.62     96.49 o 
  -8  -1   5      754.37      834.25     82.03 o 
  -6  -1   5     2568.12     2656.84     89.51 o 
  -5  -1   5     6467.39     6576.39    210.43 o 
  -4  -1   5     7366.94     7268.21     84.58 o 
  -3  -1   5     7804.60     6830.83    101.35 o 
  -2  -1   5    26964.06    23834.01   2263.65 o 
  -1  -1   5     3038.93     2244.20     81.03 o 
   0  -1   5    27447.84    20198.08    238.61 o 
   1  -1   5     3903.45     2303.05     95.49 o 
   2  -1   5    13355.45    11700.65   1604.66 o 
   3  -1   5    24983.57    22038.02   2614.34 o 
   4  -1   5     3894.85     3619.89    356.27 o 
   5  -1   5    11075.19    11004.74    244.68 o 
   6  -1   5     1047.79     1008.74     38.03 o 
   7  -1   5     5839.92     5944.24     91.92 o 
   8  -1   5     3608.11     3549.19    114.94 o 
   9  -1   5      192.19      214.42     77.29 o 
  10  -1   5     1334.06     1311.47     90.01 o 
 -11   0   5       71.77      128.65     62.83 o 
 -10   0   5      131.36      175.78     57.35 o 
  -9   0   5     2383.88     2354.16     98.48 o 
  -8   0   5     1054.48     1170.60     74.80 o 
  -7   0   5     1933.37     2068.93     98.48 o 
  -6   0   5     2917.48     3118.60    105.22 o 
  -5   0   5       16.69      -40.59     33.04 o 
  -4   0   5    12285.93    10286.90    477.09 o 
  -3   0   5    27771.68    28355.30    270.89 o 
  -2   0   5      661.83      685.90     63.08 o 
  -1   0   5    48544.62    53664.17    442.56 o 
   0   0   5      132.46      131.89     45.13 o 
   1   0   5    19387.15    19416.89    351.55 o 
   2   0   5    16799.13    16007.75    666.08 o 
   3   0   5     1053.85      819.27     55.31 o 
   4   0   5    24158.22    20456.14   3436.24 o 
   5   0   5      820.48      756.63    188.78 o 
   6   0   5    13896.35    12733.19    614.18 o 
   7   0   5     2265.06     2412.75    101.98 o 
   8   0   5     3954.36     4098.46    131.65 o 
   9   0   5     2804.38     2947.06    126.16 o 
  10   0   5       29.62       61.58     83.52 o 
 -11   1   5      499.31      458.51     89.01 o 
 -10   1   5      724.27      772.92     89.01 o 
  -9   1   5     2321.70     2199.32     98.24 o 
  -8   1   5     1267.99     1425.66     95.24 o 
  -7   1   5     2843.92     2881.99    109.46 o 
  -6   1   5     3048.66     2898.69     94.00 o 
  -5   1   5     5538.67     5412.54    164.18 o 
  -4   1   5     7064.61     7940.27    654.36 o 
  -3   1   5     6884.23     6590.94    185.75 o 
  -2   1   5    26504.38    27424.12    318.64 o 
  -1   1   5     2726.90     2898.69    118.68 o 
   0   1   5    27814.60    30207.36    340.83 o 
   1   1   5     3736.81     4185.93    250.45 o 
   2   1   5    14065.13    14468.01   1686.71 o 
   3   1   5    23689.73    24067.26   1640.45 o 
   4   1   5     2694.60     2563.71     72.55 o 
   5   1   5    11117.08    10568.34    821.96 o 
   6   1   5     1299.80     1098.23    726.54 o 
   7   1   5     6572.72     6396.52    144.11 o 
   8   1   5     3844.04     3637.20    118.68 o 
   9   1   5      165.60      172.78     60.59 o 
  10   1   5     1112.43     1035.71     87.02 o 
 -11   2   5      178.40      224.64     63.33 o 
 -10   2   5     1370.08     1502.45    105.47 o 
  -9   2   5      504.51      569.47     67.82 o 
  -8   2   5     5223.36     5416.66    139.37 o 
  -7   2   5     4621.33     4589.63    124.41 o 
  -6   2   5     2577.62     2484.31     93.25 o 
  -5   2   5    10948.83    11044.37    355.17 o 
  -4   2   5     4899.28     4812.75    153.21 o 
  -3   2   5    13761.34    13928.47    175.28 o 
  -2   2   5    11020.78    11652.61    160.57 o 
  -1   2   5     6612.13     7064.22    124.41 o 
   0   2   5    20069.03    22868.39    255.31 o 
   1   2   5     8639.49     9582.04    878.51 o 
   2   2   5    13819.36    14595.18   1077.35 o 
   3   2   5     7024.48     7513.73    479.96 o 
   4   2   5    11913.56    11811.13   1038.52 o 
   5   2   5     3892.74     3926.78    136.13 o 
   6   2   5     4465.61     4099.21    248.33 o 
   7   2   5     2359.60     2319.75     95.24 o 
   8   2   5      747.39      701.61     87.02 o 
   9   2   5     1461.40     1359.09     90.01 o 
  10   2   5       46.38        9.97     84.02 o 
 -11   3   5     1122.94     1336.90    109.95 o 
 -10   3   5       43.47       62.83     57.35 o 
  -9   3   5     2557.01     2598.50    109.21 o 
  -8   3   5     2643.42     2830.62    108.46 o 
  -7   3   5     3856.13     3912.96    126.91 o 
  -6   3   5    11108.70    10312.95    113.94 o 
  -5   3   5       73.70       51.36     39.81 o 
  -4   3   5    16606.54    16957.34    439.81 o 
  -3   3   5     3256.16     3410.31     79.29 o 
  -2   3   5     3276.78     3638.70     78.79 o 
  -1   3   5    28529.14    31667.68    271.02 o 
   0   3   5      128.46      162.56     35.16 o 
   1   3   5    24559.19    25409.09    489.18 o 
   2   3   5     2446.57     2449.09    183.13 o 
   3   3   5     6027.95     5653.27    111.70 o 
   4   3   5     3967.36     3653.26    348.93 o 
   5   3   5      398.40      430.17     45.32 o 
   6   3   5     2663.93     2636.99    244.34 o 
   7   3   5      979.83     1099.29     88.01 o 
   8   3   5      687.36      647.75     88.01 o 
   9   3   5      227.66      245.84     65.57 o 
  10   3   5      198.11      146.36     89.26 o 
 -11   4   5      166.95      181.51     89.26 o 
 -10   4   5     1243.51     1375.29    107.46 o 
  -9   4   5      889.38     1073.11     97.99 o 
  -8   4   5     1972.47     2124.78     98.73 o 
  -7   4   5     5785.38     5915.56    147.85 o 
  -6   4   5     4286.61     4548.06    123.79 o 
  -5   4   5    11480.75    12351.67    177.77 o 
  -4   4   5     1759.96     1662.27     58.34 o 
  -3   4   5     9363.68    10324.68    130.15 o 
  -2   4   5    11459.17    11633.16    138.38 o 
  -1   4   5     7262.72     7198.36    109.21 o 
   0   4   5    23684.03    25463.15    230.63 o 
   1   4   5     3303.97     3112.35     63.42 o 
   2   4   5    13984.29    13834.40    329.86 o 
   3   4   5     4148.76     4248.80     78.54 o 
   4   4   5     3774.26     3570.85    103.47 o 
   5   4   5     2759.39     2796.27    246.46 o 
   6   4   5      340.18      525.58     94.00 o 
   7   4   5     1783.89     1839.54     90.01 o 
   8   4   5      203.11      216.67     80.53 o 
   9   4   5      618.60      589.41     75.55 o 
  10   4   5      121.41       81.53     66.07 o 
 -11   5   5      722.61      669.20    100.48 o 
 -10   5   5      160.29      284.23     90.76 o 
  -9   5   5     1160.91     1216.22     88.01 o 
  -8   5   5     2211.31     2287.09    103.47 o 
  -7   5   5     4332.27     4370.72    129.40 o 
  -6   5   5     5252.30     5767.37     87.13 o 
  -5   5   5     7113.97     7088.09     91.43 o 
  -4   5   5     7383.22     8221.60    119.18 o 
  -3   5   5     6441.92     7105.36    112.45 o 
  -2   5   5     7199.03     7573.60    116.69 o 
  -1   5   5     6904.25     6869.74    106.46 o 
   0   5   5    15020.67    15005.32    166.80 o 
   1   5   5    12306.49    12374.52    381.47 o 
   2   5   5     7564.60     7686.97     89.66 o 
   3   5   5    11494.67    11492.41    227.14 o 
   4   5   5     4356.20     4030.42    167.55 o 
   5   5   5     6057.24     6279.33    139.50 o 
   6   5   5     1747.82     1828.69     77.42 o 
   7   5   5     1235.24     1133.70     77.79 o 
   8   5   5     1706.09     1764.75     94.99 o 
   9   5   5       20.70      -61.83     80.53 o 
  10   5   5     1547.62     1667.51    106.46 o 
 -11   6   5      246.00      331.11     96.99 o 
 -10   6   5      904.84      997.31     89.76 o 
  -9   6   5      171.85      298.20     86.77 o 
  -8   6   5     1065.08     1311.72    104.97 o 
  -7   6   5     1282.94     1612.41    116.69 o 
  -6   6   5     8644.68     9670.62    270.52 o 
  -5   6   5     2702.56     2875.25     77.79 o 
  -4   6   5     9159.79     9836.75    133.64 o 
  -3   6   5     6269.43     6446.88    109.95 o 
  -2   6   5     6744.53     7154.97    116.44 o 
  -1   6   5    18938.90    18892.85    193.48 o 
   0   6   5     2448.20     2533.92     70.06 o 
   1   6   5    13091.65    12910.43    120.57 o 
   2   6   5     7369.60     7210.11    462.13 o 
   3   6   5     3703.35     3341.90     88.89 o 
   4   6   5    16262.02    15943.38    139.03 o 
   5   6   5      666.10      633.49     66.32 o 
   6   6   5     8824.76     8507.35    119.23 o 
   7   6   5     2144.66     2199.08    110.20 o 
   8   6   5     1346.37     1397.98    103.72 o 
   9   6   5     2123.61     2121.04    124.17 o 
  10   6   5       22.37       83.77     92.00 o 
 -10   7   5      313.70      491.43     79.04 o 
  -9   7   5      432.97      610.11     94.99 o 
  -8   7   5      711.01      812.06     95.74 o 
  -7   7   5     2916.55     3388.12    149.60 o 
  -6   7   5       46.19      -67.66    105.59 o 
  -5   7   5     4191.14     4689.86     99.73 o 
  -4   7   5     3671.99     3927.17     95.99 o 
  -3   7   5     2201.05     2481.07     82.28 o 
  -2   7   5    22079.83    24534.40    242.35 o 
  -1   7   5      267.20      214.92     54.85 o 
   0   7   5    28768.04    29359.40    261.79 o 
   1   7   5     3333.09     3157.47     61.50 o 
   2   7   5     6509.57     6250.81     82.92 o 
   3   7   5     6069.62     5619.38     80.31 o 
   4   7   5      363.29      385.98     35.16 o 
   5   7   5    12367.95    11688.21    123.61 o 
   6   7   5     1330.47     1205.78     75.42 o 
   7   7   5     3186.20     3215.34    115.19 o 
   8   7   5     1569.33     1567.03     95.24 o 
   9   7   5     1579.25     1562.79     99.73 o 
  10   7   5     1675.77     1647.81    108.46 o 
 -10   8   5     1978.08     2484.56    126.41 o 
  -9   8   5      150.95      204.20     92.25 o 
  -8   8   5     1592.58     1642.57    102.97 o 
  -7   8   5      888.04     1005.79    115.44 o 
  -6   8   5     2809.49     3342.99    100.98 o 
  -5   8   5     4106.02     4939.44    110.95 o 
  -4   8   5     2113.82     2430.95     85.27 o 
  -3   8   5     6584.71     7071.10    225.77 o 
  -2   8   5     2608.49     2933.62    126.04 o 
  -1   8   5    16427.67    18035.16    208.94 o 
   0   8   5     2041.48     1979.42     71.06 o 
   1   8   5     7582.15     7686.75     97.44 o 
   2   8   5     1167.79     1042.16     45.54 o 
   3   8   5     4892.36     4692.81     74.47 o 
   4   8   5     5353.43     4764.87    272.02 o 
   5   8   5      933.14      804.49     64.20 o 
   6   8   5     6542.39     6270.28    152.59 o 
   7   8   5     1094.45     1106.52     80.03 o 
   8   8   5     1632.03     1746.79    112.70 o 
   9   8   5     1303.37     1359.34     98.73 o 
 -10   9   5       43.82      154.08     97.74 o 
  -9   9   5     2195.12     2571.82    143.61 o 
  -8   9   5      788.91      898.83     97.74 o 
  -7   9   5     1270.52     1458.07    135.63 o 
  -6   9   5     4231.60     4825.00    116.69 o 
  -5   9   5      325.31      347.96     43.90 o 
  -4   9   5     4752.00     5770.92     88.17 o 
  -3   9   5     6122.71     7151.87     96.73 o 
  -2   9   5     4579.61     5404.68     84.52 o 
  -1   9   5     3270.99     3598.26    117.31 o 
   0   9   5     1776.81     1864.05     81.16 o 
   1   9   5     2802.92     2710.21     72.93 o 
   2   9   5     1840.83     1763.38     51.86 o 
   3   9   5      804.79      735.25     59.46 o 
   4   9   5     1886.19     1711.93     88.64 o 
   5   9   5     3533.21     3187.02    181.51 o 
   6   9   5      635.70      612.36     44.71 o 
   7   9   5      999.08      952.18     77.04 o 
   8   9   5      266.64      305.68     88.51 o 
   9   9   5      223.91      241.60     92.00 o 
  -9  10   5     1293.17     1682.72    129.15 o 
  -8  10   5     1168.35     1402.97    136.63 o 
  -7  10   5     2647.55     3618.00    187.25 o 
  -6  10   5      568.92      697.90     51.63 o 
  -5  10   5     5981.32     7298.52    281.37 o 
  -4  10   5     1625.65     1818.00     65.14 o 
  -3  10   5     3620.57     4346.82    131.65 o 
  -2  10   5     2287.50     2752.91    114.57 o 
  -1  10   5      321.39      354.85     38.40 o 
   0  10   5     4841.61     5380.82    114.94 o 
   1  10   5     1304.74     1268.35     66.29 o 
   2  10   5     3144.82     2961.76     87.51 o 
   3  10   5      938.81      838.13     47.77 o 
   4  10   5      639.34      556.44     41.05 o 
   5  10   5     1135.47     1058.98     48.91 o 
   6  10   5      272.04      290.39     44.88 o 
   7  10   5      594.57      587.67     70.56 o 
   8  10   5       20.97      -37.40     81.28 o 
   9  10   5      272.17      232.62     94.25 o 
  -9  11   5      835.74      882.12    116.93 o 
  -8  11   5     1664.17     2308.78    162.06 o 
  -7  11   5     1312.38     1695.68    137.13 o 
  -6  11   5     3384.53     4370.62     91.57 o 
  -5  11   5     1170.93     1423.24     61.56 o 
  -4  11   5     5009.47     6123.61    104.02 o 
  -3  11   5     1575.44     1800.17     71.93 o 
  -2  11   5     1791.35     2125.75     68.37 o 
  -1  11   5     3583.91     4097.77    223.27 o 
   1  11   5     4971.54     5368.58     79.36 o 
   2  11   5     3710.80     3659.87    142.99 o 
   3  11   5     3843.73     3846.77    216.79 o 
   4  11   5      160.17      139.12     35.32 o 
   5  11   5     1517.05     1503.20     58.93 o 
   6  11   5      647.62      593.46     68.57 o 
   7  11   5      204.25      249.33     63.33 o 
   8  11   5     1065.00     1195.28    106.71 o 
  -8  12   5     1061.12     1434.39    152.34 o 
  -6  12   5     1603.62     2206.25     84.90 o 
  -5  12   5     2186.64     2709.45     85.07 o 
  -4  12   5     2995.92     3769.53    161.81 o 
  -3  12   5     2412.08     3029.80     88.06 o 
  -2  12   5     1148.74     1418.95     86.14 o 
  -1  12   5     2710.59     3244.90     84.03 o 
   0  12   5     1840.00     2061.35     71.20 o 
   1  12   5     4247.84     4697.69     88.60 o 
   2  12   5     4664.41     5081.66    207.60 o 
   3  12   5     2192.35     2173.10     64.77 o 
   4  12   5     3977.40     4125.58     84.92 o 
   5  12   5      153.86      139.62     57.84 o 
   6  12   5     2349.04     2333.52    145.36 o 
   7  12   5     1471.37     1613.15    111.70 o 
   8  12   5      496.11      493.42     77.29 o 
  -8  13   5       84.77       27.92    127.16 o 
  -6  13   5      620.65      788.62     69.02 o 
  -5  13   5     1839.53     2636.79     90.44 o 
  -4  13   5     1138.01     1357.88     70.07 o 
  -3  13   5     1805.81     2421.54     87.45 o 
  -2  13   5     1912.99     2479.09    141.37 o 
  -1  13   5        8.02      -32.79     47.87 o 
   0  13   5     5152.42     6595.09    143.99 o 
   1  13   5     1652.80     1849.17     66.64 o 
   2  13   5     4309.22     4626.45    264.59 o 
   3  13   5     4472.69     4771.04    145.89 o 
   4  13   5      875.54      813.42     49.89 o 
   5  13   5     3599.77     3738.45    186.62 o 
   6  13   5      622.46      602.22     53.92 o 
   7  13   5     2203.88     2149.21    108.21 o 
  -6  14   5      373.30      443.20     60.16 o 
  -5  14   5      312.41      416.35     61.10 o 
  -4  14   5      994.16     1246.24     73.12 o 
  -3  14   5     1949.72     2624.27     89.49 o 
  -2  14   5      380.68      404.75     57.72 o 
  -1  14   5     3226.83     4169.89    107.10 o 
   0  14   5       76.21       19.54     51.00 o 
   1  14   5     3692.06     4570.42    102.15 o 
   2  14   5     1802.63     2065.91     79.60 o 
   3  14   5      829.37      957.43     57.46 o 
   4  14   5     2188.26     2388.32    106.46 o 
   5  14   5       20.07       29.95     47.80 o 
   6  14   5     2193.54     2086.12     99.73 o 
   7  14   5      731.84      764.44     97.74 o 
  -6  15   5      651.19      816.90     70.56 o 
  -5  15   5      412.49      607.04     67.87 o 
  -4  15   5     1183.67     1598.32     82.47 o 
  -3  15   5      833.76     1171.45     84.71 o 
  -2  15   5     1387.12     1708.04     82.98 o 
  -1  15   5      619.94      661.57     69.69 o 
   0  15   5     1309.57     1582.55     78.22 o 
   1  15   5      145.34      191.84     55.26 o 
   2  15   5     1120.85     1259.72     75.28 o 
   3  15   5      838.56      995.37     62.17 o 
   4  15   5      225.92      178.77     58.09 o 
   5  15   5      877.08      914.54     88.26 o 
  -6  16   5       37.35        5.86     73.17 o 
  -5  16   5     1150.94     1691.83     96.79 o 
  -4  16   5      549.19      677.61     74.64 o 
  -3  16   5     1411.95     1900.05     99.43 o 
  -2  16   5     1884.08     2418.98    104.45 o 
  -1  16   5      369.85      364.34     94.62 o 
   0  16   5      442.45      499.44     59.74 o 
   1  16   5      134.91       60.22     66.97 o 
   2  16   5      262.97      217.40     66.02 o 
   3  16   5      291.91      307.65     63.73 o 
   4  16   5      244.32      201.96     83.03 o 
   5  16   5       78.05       -0.25     77.79 o 
  -4  17   5     1300.32     1796.16    101.23 o 
  -3  17   5      609.49      782.46     92.90 o 
  -2  17   5     1112.13     1501.37     99.24 o 
  -1  17   5     1013.47     1181.97    104.34 o 
   0  17   5      217.81      303.92     59.53 o 
   1  17   5      771.03      988.54     84.18 o 
   2  17   5       82.51       41.60     56.92 o 
   3  17   5      945.63     1123.37    127.53 o 
   4  17   5      359.68      357.06     51.52 o 
  -3  18   5     1147.97     1652.66    107.54 o 
  -2  18   5      503.81      732.18     84.10 o 
  -1  18   5      712.31      911.46    122.54 o 
   0  18   5      661.82      800.91     80.20 o 
   1  18   5      253.16      300.62     80.65 o 
   2  18   5     1122.29     1376.96     84.32 o 
  -3 -17   6      537.71      478.21     89.51 o 
  -2 -17   6     2122.76     2153.20    124.91 o 
  -1 -17   6     1687.99     1438.13     98.24 o 
   0 -17   6      492.49      466.74     74.55 o 
   1 -17   6     1698.88     1623.38    114.94 o 
   2 -17   6      265.84      279.25     88.51 o 
  -5 -16   6     1273.11     1170.10     95.74 o 
  -4 -16   6      264.09      282.24     81.03 o 
  -3 -16   6     2797.11     2959.78    131.89 o 
  -2 -16   6     1760.26     1579.49    109.70 o 
  -1 -16   6     1132.83     1001.55     83.52 o 
   0 -16   6     1782.47     1602.93     96.49 o 
   1 -16   6      102.84       42.64     76.54 o 
   2 -16   6     1870.51     1852.76    116.19 o 
   3 -16   6     1100.48     1068.35     77.74 o 
   4 -16   6      995.30     1034.32     87.51 o 
  -5 -15   6       69.28      -60.09     67.07 o 
  -4 -15   6     1671.83     1574.01     91.50 o 
  -3 -15   6      412.08      450.54     82.03 o 
  -2 -15   6     1916.58     1985.15    109.70 o 
  -1 -15   6     1675.82     1518.66     90.76 o 
   0 -15   6      602.26      531.07     69.31 o 
   1 -15   6     1668.45     1580.99    106.96 o 
   2 -15   6        2.26       -3.24     74.30 o 
   3 -15   6     1310.00     1239.10     80.97 o 
   4 -15   6     1718.42     1620.60     81.67 o 
   5 -15   6      408.12      448.19     62.17 o 
  -7 -14   6      160.37      237.36     80.28 o 
  -6 -14   6       71.84        8.98     70.81 o 
  -5 -14   6      124.39       84.45     45.22 o 
  -4 -14   6       41.39      -16.70     48.12 o 
  -3 -14   6      441.58      404.91     76.05 o 
  -2 -14   6      347.68      280.49     74.80 o 
  -1 -14   6      580.42      477.46     79.79 o 
   0 -14   6      544.80      546.28     81.53 o 
   1 -14   6      492.05      494.92     66.07 o 
   2 -14   6     1386.10     1365.81     66.74 o 
   3 -14   6      106.28      115.84     59.78 o 
   4 -14   6      492.87      529.65     94.74 o 
   5 -14   6      655.09      639.65    100.11 o 
   6 -14   6      539.01      622.08     91.13 o 
  -7 -13   6       14.37      139.37     73.80 o 
  -6 -13   6      177.99      321.88     72.31 o 
  -5 -13   6       72.28       69.45     44.33 o 
  -4 -13   6      295.65      170.29     51.36 o 
  -3 -13   6      141.18      103.97     49.37 o 
  -2 -13   6      163.35      160.82     51.36 o 
  -1 -13   6       20.66       -1.50     65.32 o 
   0 -13   6      365.33      388.70     76.54 o 
   1 -13   6      819.77      698.87     70.56 o 
   2 -13   6      420.01      474.05     52.35 o 
   3 -13   6     1239.61     1241.75     75.50 o 
   4 -13   6      325.37      308.21     60.49 o 
   5 -13   6      663.42      668.02     61.75 o 
   6 -13   6     1132.56     1225.69     78.24 o 
   7 -13   6      422.90      458.86     60.73 o 
  -8 -12   6      174.42      216.42     81.78 o 
  -7 -12   6      689.77      763.94     88.76 o 
  -5 -12   6     1490.71     1399.80     71.56 o 
  -4 -12   6      177.15      152.77     42.63 o 
  -3 -12   6      590.09      540.54     72.06 o 
  -2 -12   6      695.03      673.93     76.29 o 
  -1 -12   6     1144.71     1005.54     71.81 o 
   0 -12   6     3167.23     2605.98    101.48 o 
   1 -12   6      304.42      271.77     73.30 o 
   2 -12   6     5394.76     5381.27    333.98 o 
   3 -12   6     1170.15     1138.72     64.47 o 
   4 -12   6     2840.30     2714.02    193.85 o 
   5 -12   6     1590.53     1525.51     73.60 o 
   6 -12   6      660.92      776.30     62.74 o 
   7 -12   6     1889.35     1957.48     85.98 o 
  -9 -11   6      408.43      535.81     89.51 o 
  -8 -11   6     1051.54      973.38     93.00 o 
  -7 -11   6      662.76      707.59     82.53 o 
  -6 -11   6     2657.00     2426.21     95.49 o 
  -5 -11   6      388.50      356.49     40.96 o 
  -4 -11   6     4579.16     4271.71    221.40 o 
  -3 -11   6      715.45      634.70     44.97 o 
  -2 -11   6     3866.88     3538.72    116.19 o 
  -1 -11   6     5246.95     5029.95    129.90 o 
   0 -11   6     1976.93     1800.65     87.26 o 
   1 -11   6    12466.37    11597.50    204.20 o 
   2 -11   6     1323.79     1332.63     73.43 o 
   3 -11   6     7133.86     6454.25    174.03 o 
   4 -11   6     2290.92     2323.50     84.24 o 
   5 -11   6     2323.17     2258.97    111.33 o 
   6 -11   6     3563.35     3667.72    317.77 o 
   7 -11   6      261.48      359.24     61.27 o 
   8 -11   6     1450.11     1467.80    119.18 o 
  -9 -10   6      610.72      526.83     70.56 o 
  -8 -10   6     1141.98     1019.25     77.79 o 
  -7 -10   6     1701.19     1643.82     97.99 o 
  -6 -10   6     1136.57      990.33     81.03 o 
  -5 -10   6     6232.63     6171.83     96.95 o 
  -4 -10   6      960.18      867.39     49.51 o 
  -3 -10   6     7789.37     7168.61    257.43 o 
  -2 -10   6     4697.34     4424.01    196.22 o 
  -1 -10   6     4296.53     3905.98    110.70 o 
   0 -10   6    14047.25    12826.94    200.71 o 
   2 -10   6    12253.50    11991.01    155.05 o 
   3 -10   6     3659.41     3737.54    132.14 o 
   4 -10   6     5909.99     5879.08    203.95 o 
   5 -10   6     6442.57     6514.23    119.17 o 
   6 -10   6      231.76      312.17     57.47 o 
   7 -10   6     3137.59     3085.62    116.56 o 
   8 -10   6      509.09      465.25     76.54 o 
  -9  -9   6     2048.16     1935.29    113.20 o 
  -8  -9   6      450.31      403.91     79.29 o 
  -7  -9   6     1739.04     1614.90     93.50 o 
  -6  -9   6     3708.82     3755.63    116.69 o 
  -5  -9   6       24.19       -5.13     40.59 o 
  -4  -9   6     8703.08     8105.52    112.82 o 
  -3  -9   6     4837.06     4484.55     77.24 o 
  -2  -9   6     4977.23     4544.76     72.07 o 
  -1  -9   6     8860.28     8388.65    158.07 o 
   0  -9   6      775.84      652.99     69.81 o 
   1  -9   6    10550.26     9654.24    170.29 o 
   2  -9   6     2103.36     2149.18     71.94 o 
   3  -9   6     4731.97     4523.56     94.06 o 
   4  -9   6     4673.46     4818.67    100.56 o 
   5  -9   6     2680.37     2673.82     81.50 o 
   6  -9   6     5039.10     5251.88    107.16 o 
   7  -9   6       59.11      117.52     53.25 o 
   8  -9   6     1557.54     1654.54    117.18 o 
   9  -9   6      500.57      704.85    105.96 o 
 -10  -8   6     1608.58     1628.86    109.21 o 
  -9  -8   6      418.39      373.24     63.33 o 
  -8  -8   6     1195.41     1234.42     88.76 o 
  -7  -8   6      613.43      552.51     72.31 o 
  -6  -8   6      409.61      383.47     66.32 o 
  -5  -8   6     3887.12     3681.15     71.69 o 
  -4  -8   6     2463.76     2352.51     90.01 o 
  -3  -8   6     3173.26     2976.80    160.94 o 
  -2  -8   6     2683.70     2669.35     58.10 o 
  -1  -8   6     3388.94     3312.03     59.99 o 
   0  -8   6     7080.43     6768.76    141.37 o 
   1  -8   6      658.25      581.68     68.07 o 
   2  -8   6     1520.82     1407.49     98.98 o 
   3  -8   6     4126.23     4114.00     87.43 o 
   4  -8   6     2721.00     2597.34     95.49 o 
   5  -8   6     3576.53     3534.54    124.04 o 
   6  -8   6      878.92      856.94     99.36 o 
   7  -8   6     1633.06     1690.70     72.28 o 
   8  -8   6      367.26      249.33     88.26 o 
   9  -8   6      817.77      868.91    104.97 o 
 -10  -7   6      435.01      387.46     84.27 o 
  -9  -7   6      120.01      183.51     75.30 o 
  -8  -7   6      107.53      119.18     51.36 o 
  -7  -7   6      393.95      416.63     70.56 o 
  -6  -7   6       20.48       45.63     43.13 o 
  -5  -7   6      776.38      670.44     39.21 o 
  -4  -7   6      180.24      162.59     35.18 o 
  -3  -7   6     1026.09      974.58     43.37 o 
  -2  -7   6      329.74      369.42     32.66 o 
  -1  -7   6      673.77      651.97     34.92 o 
   0  -7   6     2646.45     2671.26     47.59 o 
   1  -7   6      832.23      770.67     66.32 o 
   2  -7   6     3121.72     3068.30     73.20 o 
   3  -7   6        7.23      -46.78     50.61 o 
   4  -7   6      726.25      684.82     40.53 o 
   5  -7   6     2009.35     1858.25    111.07 o 
   6  -7   6      789.47      809.82     83.52 o 
   7  -7   6      832.63      892.95     59.60 o 
   8  -7   6      939.89      977.62     98.48 o 
   9  -7   6      523.57      566.72     75.55 o 
 -10  -6   6      493.45      487.19     87.26 o 
  -9  -6   6      338.94      289.72     77.04 o 
  -8  -6   6      171.95      193.48     54.85 o 
  -7  -6   6     1065.91      974.62     68.81 o 
  -6  -6   6       69.14      101.48     59.59 o 
  -5  -6   6     1341.00     1367.65     71.81 o 
  -4  -6   6      567.86      541.32     69.19 o 
  -3  -6   6     2574.82     2571.41     56.50 o 
  -2  -6   6      322.15      327.18     38.15 o 
  -1  -6   6      961.85      915.46     35.77 o 
   0  -6   6     2442.20     2488.81     86.52 o 
   1  -6   6      693.04      646.51     51.11 o 
   2  -6   6     1142.98     1167.09     51.44 o 
   3  -6   6      320.19      276.57     42.53 o 
   4  -6   6     2088.60     2125.97     72.33 o 
   5  -6   6     1704.90     1608.00     84.23 o 
   6  -6   6     1980.73     1982.84     68.62 o 
   7  -6   6     1648.67     1781.01    171.04 o 
   8  -6   6      878.90      894.84     91.75 o 
   9  -6   6     1434.46     1633.60    109.95 o 
 -10  -5   6       76.34      174.78     81.03 o 
  -9  -5   6     1319.90     1306.23     83.77 o 
  -8  -5   6     1871.73     1942.27    100.48 o 
  -7  -5   6     1402.80     1497.22     78.79 o 
  -6  -5   6     7289.19     7275.40    147.85 o 
  -5  -5   6      196.77      225.78     53.85 o 
  -4  -5   6    10927.27    10213.97    104.31 o 
  -3  -5   6     1678.20     1536.67     46.19 o 
  -2  -5   6    10538.08    10031.31     98.91 o 
  -1  -5   6    11544.93    11262.34    263.17 o 
   0  -5   6     1267.60     1310.75     38.52 o 
   1  -5   6    13831.40    13953.24    102.06 o 
   2  -5   6       91.15       66.47     52.11 o 
   3  -5   6    10116.10    10203.48    138.05 o 
   4  -5   6     5404.65     5163.73     70.86 o 
   5  -5   6     2904.36     2908.47     55.52 o 
   6  -5   6     4060.38     3906.71    153.03 o 
   7  -5   6      718.23      851.78     44.17 o 
   8  -5   6     2692.30     2697.51     78.90 o 
   9  -5   6      687.06      751.72     90.76 o 
 -11  -4   6       86.73       78.54     62.83 o 
 -10  -4   6     1573.21     1675.49    107.46 o 
  -9  -4   6      724.32      853.70     88.26 o 
  -8  -4   6     3470.80     3467.16    122.92 o 
  -7  -4   6     8054.04     7541.18    151.84 o 
  -6  -4   6     1912.29     1759.76     76.05 o 
  -5  -4   6    19108.82    17753.06    267.78 o 
  -4  -4   6      383.75      449.70     35.84 o 
  -3  -4   6    23314.45    22488.64    468.11 o 
  -2  -4   6    12394.82    12035.65    110.00 o 
  -1  -4   6    10767.53    10583.90    105.34 o 
   0  -4   6    30706.37    28669.49    871.15 o 
   1  -4   6       45.69       94.00     49.62 o 
   2  -4   6    29872.67    26856.31   1412.61 o 
   3  -4   6     6060.79     5971.05    120.03 o 
   4  -4   6     6995.20     6430.29    158.11 o 
   5  -4   6     7792.08     7250.10    236.92 o 
   6  -4   6      177.18      233.54     41.10 o 
   7  -4   6     4147.09     3955.13    105.54 o 
   8  -4   6      621.51      738.84     56.63 o 
   9  -4   6     1433.82     1425.91    100.73 o 
 -11  -3   6     1544.40     1849.77    117.68 o 
 -10  -3   6       72.64      135.88     77.79 o 
  -9  -3   6     3106.12     3227.55    116.44 o 
  -8  -3   6     3641.77     3442.97    111.45 o 
  -7  -3   6     4954.75     4863.40    132.39 o 
  -6  -3   6    15191.23    14791.65    209.93 o 
  -5  -3   6      918.39      940.62     37.91 o 
  -4  -3   6    24051.78    22593.63    163.68 o 
  -3  -3   6     4704.42     4235.46     67.17 o 
  -2  -3   6    13994.68    12914.61    439.57 o 
  -1  -3   6    28625.07    24655.79    837.37 o 
   0  -3   6      679.15      710.63     61.96 o 
   1  -3   6    32805.26    28593.96    288.72 o 
   2  -3   6     3372.57     2882.48     89.76 o 
   3  -3   6    17412.66    16063.17    599.59 o 
   4  -3   6     5802.95     5494.80     68.89 o 
   5  -3   6      376.63      297.00     28.73 o 
   6  -3   6     5065.93     5040.80    147.83 o 
   7  -3   6      584.94      563.37     36.95 o 
   8  -3   6     2392.65     2480.82    110.95 o 
   9  -3   6     1104.71     1274.32    100.73 o 
  10  -3   6      428.43      418.62     91.50 o 
 -11  -2   6      555.56      569.22     95.24 o 
 -10  -2   6     2785.35     3019.61    130.15 o 
  -9  -2   6      663.09      515.86     64.58 o 
  -8  -2   6     4834.11     5068.35    140.87 o 
  -7  -2   6     9476.30     9490.43    176.52 o 
  -6  -2   6     1383.57     1278.06     70.56 o 
  -5  -2   6    17710.35    17135.71    376.49 o 
  -4  -2   6     1099.91      960.78     40.37 o 
  -3  -2   6    21947.30    19638.54    153.49 o 
  -2  -2   6    14366.10    11394.83    563.36 o 
  -1  -2   6     4101.31     3014.45    307.17 o 
   0  -2   6    18390.26    11556.37    171.04 o 
   1  -2   6     1012.13      595.65     53.61 o 
   2  -2   6    14194.66    11683.74   2010.46 o 
   3  -2   6     4423.31     3997.48    354.43 o 
   4  -2   6     2871.74     2639.08    210.05 o 
   5  -2   6     4573.23     4165.55    174.83 o 
   6  -2   6     1467.03     1430.93     44.60 o 
   7  -2   6     2396.34     2429.11     69.04 o 
   8  -2   6      254.67      207.44     75.55 o 
   9  -2   6     1003.21     1047.43     98.24 o 
  10  -2   6      213.29      150.84     86.77 o 
 -11  -1   6      522.77      575.95     78.04 o 
 -10  -1   6      637.13      610.36     87.51 o 
  -9  -1   6     2705.49     2756.82    119.43 o 
  -8  -1   6     1053.09     1109.51     76.05 o 
  -7  -1   6      764.32      734.27     65.57 o 
  -6  -1   6     3893.82     4012.19    118.43 o 
  -4  -1   6     6532.12     5869.28    287.23 o 
  -3  -1   6     3113.20     2534.03    228.38 o 
  -2  -1   6     7572.19     6492.17    173.28 o 
  -1  -1   6     7466.41     6964.98    154.08 o 
   0  -1   6     1592.36     1321.19     91.75 o 
   1  -1   6     3982.85     3431.01    123.92 o 
   2  -1   6     3622.58     3267.13    806.08 o 
   3  -1   6     3931.50     2960.42    548.44 o 
   4  -1   6     5098.82     4180.08    731.63 o 
   5  -1   6     2946.11     2617.42    303.83 o 
   6  -1   6     3688.97     3334.56    268.50 o 
   7  -1   6     2042.19     2032.77    100.23 o 
   8  -1   6     1330.36     1441.87     99.48 o 
   9  -1   6      140.20       88.51     78.04 o 
  10  -1   6      704.87      837.49    100.48 o 
 -11   0   6      148.09      132.89     85.02 o 
 -10   0   6      252.65      248.83     81.03 o 
  -9   0   6      533.64      682.16     86.77 o 
  -8   0   6      504.91      590.41     82.03 o 
  -7   0   6      579.87      569.72     62.58 o 
  -6   0   6     2110.30     2037.01     86.02 o 
  -5   0   6       39.12        9.72     39.89 o 
  -4   0   6      105.08       65.44     30.80 o 
  -3   0   6     4130.12     3856.41    239.11 o 
  -2   0   6      451.09      475.22     52.11 o 
  -1   0   6     5752.02     6874.98    149.60 o 
   0   0   6     2243.07     2587.28     91.00 o 
   1   0   6     7277.13     7967.28    157.58 o 
   2   0   6      253.58      247.04     39.84 o 
   3   0   6       40.02      -37.54     25.02 o 
   4   0   6      236.70      231.79     60.02 o 
   5   0   6        1.83      -45.90     34.09 o 
   6   0   6     2370.67     1879.29    659.85 o 
   7   0   6      362.52      336.09     75.55 o 
   8   0   6     1445.73     1548.83    101.48 o 
   9   0   6      595.59      654.24     91.25 o 
  10   0   6       74.11       97.74     65.07 o 
 -11   1   6      533.77      536.06     74.55 o 
 -10   1   6      484.04      501.15     71.56 o 
  -9   1   6     2372.53     2668.56    122.17 o 
  -8   1   6      744.22      825.03     74.30 o 
  -7   1   6      505.56      534.06     78.79 o 
  -6   1   6     3902.90     3715.99    110.70 o 
  -5   1   6      274.92      200.52     52.86 o 
  -4   1   6     6216.21     6891.46   1068.87 o 
  -3   1   6     2826.42     2829.57    786.63 o 
  -2   1   6     6463.56     7716.96    177.02 o 
  -1   1   6     6744.50     7984.24    175.53 o 
   0   1   6     1146.93     1408.21     90.26 o 
   1   1   6     5554.33     7550.91    180.01 o 
   2   1   6     3416.59     3728.81    451.91 o 
   3   1   6     3392.97     3393.40    332.11 o 
   4   1   6     4312.02     4145.19    104.98 o 
   5   1   6     2232.70     2174.61     71.87 o 
   6   1   6     4408.63     3375.83    802.84 o 
   7   1   6     2124.23     2142.98    105.96 o 
   8   1   6     1550.61     1537.86     90.26 o 
   9   1   6      266.77      242.10     64.83 o 
  10   1   6      747.34      838.74    102.97 o 
 -11   2   6      524.12      615.34     98.98 o 
 -10   2   6     2914.34     3149.02    135.14 o 
  -9   2   6      447.07      556.50     89.01 o 
  -8   2   6     4006.24     4093.47    128.40 o 
  -7   2   6     8635.44     8355.49    178.27 o 
  -6   2   6     1121.93      950.44     70.81 o 
  -5   2   6    17744.14    18247.76   1213.98 o 
  -4   2   6     1145.32     1070.02    108.96 o 
  -3   2   6    20569.54    22552.49    299.44 o 
  -2   2   6    13781.75    16921.16    260.80 o 
  -1   2   6     4191.90     4663.69    144.86 o 
   0   2   6    20860.77    24504.98    329.61 o 
   1   2   6     1153.65     1186.11     85.89 o 
   2   2   6    14801.85    15508.01    344.20 o 
   3   2   6     4939.77     5628.18    689.39 o 
   4   2   6     2045.43     2269.25    359.16 o 
   5   2   6     6908.06     7174.69    478.71 o 
   6   2   6     1619.14     1643.20     74.10 o 
   7   2   6     3531.31     3685.57    120.18 o 
   8   2   6      265.81      291.96     81.53 o 
   9   2   6      909.08      887.86     98.73 o 
  10   2   6      134.05      187.74     90.51 o 
 -11   3   6     1921.80     2200.32    130.65 o 
 -10   3   6       59.63      111.20     85.27 o 
  -9   3   6     3006.85     2996.43    120.18 o 
  -8   3   6     3165.66     3145.03    118.68 o 
  -7   3   6     4772.89     4684.13    146.11 o 
  -6   3   6    15637.80    16004.40    662.71 o 
  -5   3   6      863.99      755.18     53.98 o 
  -4   3   6    23246.38    24178.86    260.05 o 
  -3   3   6     5117.12     4913.76    113.44 o 
  -2   3   6    12741.23    13889.58    189.74 o 
  -1   3   6    29087.80    32911.08    319.64 o 
   0   3   6      197.34      100.98     66.07 o 
   1   3   6    36153.02    39461.16   1449.47 o 
   2   3   6     4136.12     4582.29    512.24 o 
   3   3   6    15728.37    15517.99   1151.77 o 
   4   3   6     6758.53     7038.70   1096.17 o 
   5   3   6      491.24      414.65     54.84 o 
   6   3   6     6389.01     6944.69    478.46 o 
   7   3   6      574.98      602.38     69.06 o 
   8   3   6     2155.43     2261.91    117.18 o 
   9   3   6      714.77      757.96     98.24 o 
  10   3   6      461.93      419.37     77.04 o 
 -11   4   6      137.79      190.74     71.31 o 
 -10   4   6     1843.10     2256.42    130.90 o 
  -9   4   6      753.65      975.87    101.98 o 
  -8   4   6     3354.91     3078.21    119.18 o 
  -7   4   6     8377.32     8299.39    186.25 o 
  -6   4   6     2183.29     2159.09     65.95 o 
  -5   4   6    20986.41    22345.40   1046.56 o 
  -4   4   6      627.21      611.35     56.85 o 
  -3   4   6    21393.18    23402.45    235.86 o 
  -2   4   6    13446.22    14986.87    180.76 o 
  -1   4   6     9544.90    10662.02    155.08 o 
   0   4   6    31859.05    33269.12    301.69 o 
   1   4   6      106.19       60.35     36.92 o 
   2   4   6    29075.37    29279.50   1838.17 o 
   3   4   6     5721.83     6008.07    150.97 o 
   4   4   6     5306.28     5394.90    567.85 o 
   5   4   6     6327.33     7102.36    203.70 o 
   6   4   6      433.66      531.96    145.73 o 
   7   4   6     4060.79     4047.35    127.91 o 
   8   4   6      664.26      725.79     92.25 o 
   9   4   6     1136.42     1219.71    108.46 o 
  10   4   6      892.73      834.00     89.01 o 
 -10   5   6      138.49      113.69     68.32 o 
  -9   5   6     1394.48     1548.58     99.73 o 
  -8   5   6     1862.88     2041.50    120.67 o 
  -7   5   6     1744.56     1978.67    124.41 o 
  -6   5   6     8522.72     9229.25    544.91 o 
  -5   5   6      249.92      217.91     56.85 o 
  -4   5   6    11560.88    12583.10    162.56 o 
  -3   5   6     2155.10     2170.90     69.31 o 
  -2   5   6     8678.03     9930.25    143.11 o 
  -1   5   6    14191.99    15296.29    184.00 o 
   0   5   6      834.81      806.33     62.83 o 
   1   5   6    14622.30    15611.12    158.20 o 
   2   5   6       20.34       29.27     35.90 o 
   3   5   6    10574.55    10779.83    396.81 o 
   4   5   6     4525.83     4332.41     84.89 o 
   5   5   6     2952.81     3153.59    343.08 o 
   6   5   6     4253.21     4388.89    196.84 o 
   7   5   6      601.87      683.16     73.05 o 
   8   5   6     2254.68     2194.09    118.68 o 
   9   5   6      670.64      527.33     96.74 o 
  10   5   6     1335.52     1521.40    120.92 o 
 -10   6   6      571.27      678.42     86.27 o 
  -9   6   6      480.91      631.80     99.23 o 
  -8   6   6      150.95      179.02     65.07 o 
  -7   6   6      966.72      977.62     94.00 o 
  -6   6   6       80.77       43.75    109.08 o 
  -5   6   6     1689.57     1950.00     78.79 o 
  -4   6   6      595.52      513.12     51.86 o 
  -3   6   6     2219.95     2136.24     72.80 o 
  -2   6   6      184.94      149.60     35.90 o 
  -1   6   6      807.49      740.26     47.62 o 
   0   6   6     3072.26     3209.35     81.53 o 
   1   6   6      340.87      362.31     39.52 o 
   2   6   6     1057.91     1128.37     57.35 o 
   3   6   6      197.77      140.51     35.25 o 
   4   6   6     2251.89     2338.06     62.76 o 
   5   6   6     1916.42     1801.39     66.50 o 
   6   6   6     2192.49     2381.58    172.41 o 
   7   6   6     1391.72     1401.47    102.22 o 
   8   6   6      654.21      672.94     77.04 o 
   9   6   6     1127.51     1021.25     90.51 o 
 -10   7   6      474.53      621.33     89.01 o 
  -9   7   6      187.26      248.83     96.24 o 
  -8   7   6      148.75      113.44     91.25 o 
  -7   7   6      436.33      329.86    101.98 o 
  -6   7   6       60.29        8.41     69.81 o 
  -5   7   6      899.23     1033.47     65.32 o 
  -4   7   6      266.90      340.83     56.10 o 
  -3   7   6     1068.69     1241.16     70.06 o 
  -2   7   6      137.18      117.93     52.86 o 
  -1   7   6      877.97      938.72     55.85 o 
   0   7   6     2149.19     2303.54     73.55 o 
   1   7   6      818.06      782.21     42.34 o 
   2   7   6     2673.51     2457.23     58.98 o 
   3   7   6       84.34       22.63     37.63 o 
   4   7   6      517.38      458.98     40.68 o 
   5   7   6     2148.27     1993.13     61.88 o 
   6   7   6      720.69      713.59     52.40 o 
   7   7   6      722.86      681.16     74.30 o 
   8   7   6      696.08      760.20     96.74 o 
   9   7   6      570.68      615.84     99.98 o 
 -10   8   6     1668.28     2170.15    141.37 o 
  -9   8   6      422.01      579.19    108.46 o 
  -8   8   6     1427.90     1943.01    143.61 o 
  -7   8   6     1050.13     1088.57    126.41 o 
  -6   8   6      513.57      628.31     63.33 o 
  -5   8   6     4084.70     4867.64    113.20 o 
  -4   8   6     2708.14     3148.27     93.50 o 
  -3   8   6     3746.28     3936.89     95.99 o 
  -2   8   6     3481.41     3726.21     93.00 o 
  -1   8   6     2824.59     2821.65     89.01 o 
   0   8   6     6827.93     6959.00    125.41 o 
   1   8   6      665.37      687.31     72.18 o 
   2   8   6     1329.81     1117.45     50.15 o 
   3   8   6     3974.88     3699.87     71.84 o 
   4   8   6     1962.52     1949.69     61.29 o 
   5   8   6     3040.20     2993.85     71.18 o 
   6   8   6      961.84      874.86     56.93 o 
   7   8   6     1435.94     1515.67    107.96 o 
   8   8   6      499.68      505.39     76.79 o 
   9   8   6      732.96      865.17     90.51 o 
  -9   9   6     2184.44     2658.34    149.35 o 
  -8   9   6      488.82      530.07    117.43 o 
  -7   9   6     1740.30     1998.86    155.33 o 
  -6   9   6     3971.20     4714.30    115.19 o 
  -5   9   6       77.01       52.11     57.35 o 
  -4   9   6     8755.63     9694.63    157.33 o 
  -3   9   6     5243.71     6371.08    136.63 o 
  -2   9   6     5177.13     6101.81    133.64 o 
  -1   9   6     9648.97    10106.02    158.32 o 
   0   9   6      692.38      619.58     53.36 o 
   1   9   6    11017.90    10822.02    220.90 o 
   2   9   6     2019.83     2054.56     63.82 o 
   3   9   6     4231.50     3900.15     77.13 o 
   4   9   6     4982.31     4626.58    131.77 o 
   5   9   6     2395.76     2270.56     67.88 o 
   6   9   6     4820.19     4842.60     94.32 o 
   7   9   6       51.01      119.68     81.03 o 
   8   9   6     1649.71     1932.79    122.67 o 
   9   9   6      304.49      364.77     97.24 o 
  -9  10   6      490.63      538.30    112.95 o 
  -8  10   6     1224.67     1376.29    120.43 o 
  -7  10   6     1718.58     1872.95    163.31 o 
  -6  10   6     1008.85     1083.58     81.03 o 
  -5  10   6     6487.86     8496.61    164.81 o 
  -4  10   6      927.72      985.59     83.52 o 
  -3  10   6     8516.58    10369.56    175.28 o 
  -2  10   6     4709.97     5438.85    127.91 o 
  -1  10   6     3925.12     4507.61    125.16 o 
   0  10   6    14258.99    15924.35    212.18 o 
   1  10   6      817.27      798.92     53.86 o 
   2  10   6    12459.10    11860.53    205.32 o 
   3  10   6     4201.90     4244.73     83.63 o 
   4  10   6     5187.96     4545.23     83.63 o 
   5  10   6     6650.58     6380.82    345.94 o 
   6  10   6      131.92      139.71     68.69 o 
   7  10   6     3255.82     3124.33    121.67 o 
   8  10   6      473.21      610.11    102.22 o 
  -9  11   6      335.21      527.33    130.15 o 
  -8  11   6     1034.99     1199.27    150.59 o 
  -7  11   6      593.53      492.67    133.89 o 
  -6  11   6     2956.94     3996.98    127.91 o 
  -5  11   6      382.42      362.27     77.54 o 
  -4  11   6     4986.04     6413.22    153.34 o 
  -3  11   6      828.90      925.26     87.26 o 
  -2  11   6     3712.33     4520.82    132.89 o 
  -1  11   6     5523.58     6217.75    141.62 o 
   0  11   6     1364.14     1518.41     82.28 o 
   1  11   6    12553.31    12515.54    400.67 o 
   2  11   6     1310.74     1333.96     56.66 o 
   3  11   6     7087.58     6733.95    168.67 o 
   4  11   6     2294.01     2055.58     62.04 o 
   5  11   6     1996.36     1850.03    204.82 o 
   6  11   6     3363.13     2980.38    104.59 o 
   7  11   6      388.47      507.13     89.01 o 
   8  11   6     1674.81     1650.55    122.67 o 
  -8  12   6      100.01       -2.74    128.40 o 
  -6  12   6       92.06      105.96     77.29 o 
  -5  12   6     1624.57     2242.71    113.20 o 
  -4  12   6      115.63       82.74     55.70 o 
  -3  12   6      488.23      561.55     54.03 o 
  -2  12   6      594.41      664.57     50.07 o 
  -1  12   6      832.89     1002.09     65.62 o 
   0  12   6     3408.78     3821.70    129.40 o 
   1  12   6      338.90      366.26     63.08 o 
   2  12   6     5617.00     5613.65    276.26 o 
   3  12   6      886.62      829.75     49.59 o 
   4  12   6     2786.42     2627.29     69.04 o 
   5  12   6     1255.36     1123.72     77.04 o 
   6  12   6      628.76      601.36     70.56 o 
   7  12   6     1741.62     1614.65    112.20 o 
  -6  13   6      193.89       91.00     84.27 o 
  -5  13   6       63.71       70.35     50.72 o 
  -4  13   6      247.41      234.92     53.75 o 
  -3  13   6       87.56       33.69     50.66 o 
  -2  13   6       34.17      -32.47     48.26 o 
  -1  13   6       59.67      -23.06     57.65 o 
   0  13   6      377.49      412.37     61.50 o 
   1  13   6      787.47      929.50     78.04 o 
   2  13   6      520.73      591.28     51.78 o 
   3  13   6     1436.96     1467.61    119.93 o 
   4  13   6      282.98      241.15     49.53 o 
   5  13   6      535.56      533.49     46.88 o 
   6  13   6     1028.95      939.66     57.84 o 
   7  13   6      413.68      407.65     89.01 o 
  -6  14   6      110.88      122.31     64.05 o 
  -5  14   6      180.89      243.37     57.16 o 
  -4  14   6       23.25      -17.48     63.64 o 
  -3  14   6      416.07      533.47     62.54 o 
  -2  14   6      349.62      351.17     52.71 o 
  -1  14   6      624.06      706.01     70.92 o 
   0  14   6      454.48      511.08     66.98 o 
   1  14   6      566.18      719.73     54.30 o 
   2  14   6     1327.51     1539.60     90.76 o 
   3  14   6      101.22       27.43     73.80 o 
   4  14   6      603.06      617.88     55.05 o 
   5  14   6      491.73      462.10     49.98 o 
   6  14   6      525.95      437.99     64.20 o 
  -6  15   6      593.54      809.28     78.44 o 
  -5  15   6       70.10       34.51     69.17 o 
  -4  15   6     1701.25     2310.15    140.50 o 
  -3  15   6      436.98      639.71     78.54 o 
  -2  15   6     1843.09     2539.08     99.61 o 
  -1  15   6     1837.39     2183.37     81.18 o 
   0  15   6      625.22      761.10     59.94 o 
   1  15   6     1438.01     1762.74     83.30 o 
   2  15   6       27.23       29.92     60.09 o 
   3  15   6     1467.20     1644.32    108.96 o 
   4  15   6     1534.77     1605.42     98.98 o 
   5  15   6      448.90      526.08     80.28 o 
  -5  16   6     1061.41     1505.39     86.15 o 
  -4  16   6      304.60      355.69     88.76 o 
  -3  16   6     2948.75     3786.83    107.98 o 
  -2  16   6     1594.02     2020.57     86.18 o 
  -1  16   6     1389.58     1853.01    106.09 o 
   0  16   6     1749.48     2263.30     96.50 o 
   1  16   6       67.40       69.74     49.18 o 
   2  16   6     1965.20     2454.14    131.15 o 
   3  16   6     1058.11     1239.66     91.75 o 
   4  16   6     1068.91     1143.17    101.98 o 
  -3  17   6      481.39      622.80     84.90 o 
  -2  17   6     2350.63     3178.05    135.26 o 
  -1  17   6     1269.95     1692.75     98.90 o 
   0  17   6      518.20      700.89     73.08 o 
   1  17   6     1424.91     1785.15     94.05 o 
   2  17   6      255.88      291.22    100.98 o 
  -1 -17   7     1303.22     1193.53    107.96 o 
   0 -17   7      366.65      430.09     92.00 o 
  -4 -16   7      127.85      124.41     80.28 o 
  -3 -16   7     2346.46     2121.28    107.96 o 
  -2 -16   7     1511.27     1250.13     91.25 o 
  -1 -16   7     1541.98     1468.04    111.20 o 
   0 -16   7     2037.50     1897.64    120.67 o 
   1 -16   7       92.39      117.68     82.53 o 
   2 -16   7     1531.71     1580.74    117.18 o 
  -4 -15   7     1120.36     1068.12     94.74 o 
  -3 -15   7     1585.16     1513.92    105.72 o 
  -2 -15   7     1862.29     1753.28     99.48 o 
  -1 -15   7     2053.46     1963.71    117.18 o 
   0 -15   7      296.45      310.91     84.02 o 
   1 -15   7     1667.83     1457.82     95.49 o 
   2 -15   7      714.18      589.66     76.05 o 
   3 -15   7      758.69      673.99     66.41 o 
   4 -15   7     2466.50     2602.08    108.46 o 
  -5 -14   7      993.04      828.02     85.27 o 
  -4 -14   7     1745.20     1567.53    101.23 o 
  -3 -14   7      722.05      675.93     86.77 o 
  -2 -14   7     2430.87     2300.05    116.69 o 
  -1 -14   7      244.93      230.63     78.29 o 
   0 -14   7     2198.83     1983.90    115.19 o 
   1 -14   7      792.53      687.65     75.80 o 
   2 -14   7     1710.86     1810.37    103.47 o 
   3 -14   7     1024.50      985.63     79.03 o 
   4 -14   7      408.38      379.11     68.40 o 
   5 -14   7     1158.66     1177.70     82.14 o 
  -7 -13   7       39.78      128.90     78.79 o 
  -6 -13   7     1453.59     1486.00     97.74 o 
  -5 -13   7      531.83      456.02     74.80 o 
  -4 -13   7      807.62      778.15     81.78 o 
  -3 -13   7     1823.46     1826.33    102.47 o 
  -2 -13   7      169.21      150.59     71.31 o 
  -1 -13   7     2584.80     2343.19    103.97 o 
   0 -13   7     1088.05      989.83     78.04 o 
   1 -13   7     1111.14     1056.15     94.50 o 
   2 -13   7     1177.55     1163.12     98.48 o 
   3 -13   7      211.54      169.32     52.44 o 
   4 -13   7      544.05      592.77     80.91 o 
   5 -13   7      155.87      185.60     63.30 o 
   6 -13   7      209.84      187.00    101.98 o 
  -7 -12   7     1137.57     1162.37     95.74 o 
  -6 -12   7      563.44      549.27     77.29 o 
  -5 -12   7     2138.58     2065.17     70.77 o 
  -4 -12   7      663.72      685.40     77.29 o 
  -3 -12   7      997.93      939.22     81.28 o 
  -2 -12   7     1594.68     1577.50     95.24 o 
  -1 -12   7     1859.75     1666.51     88.51 o 
   0 -12   7     2134.96     2038.26    106.96 o 
   1 -12   7      680.36      772.92     72.80 o 
   2 -12   7     2940.83     2647.87    111.95 o 
   3 -12   7      540.03      614.76     67.87 o 
   4 -12   7     1117.13     1130.55     75.01 o 
   5 -12   7      352.02      351.46     60.84 o 
   6 -12   7       25.42      100.65     60.89 o 
  -8 -11   7      396.34      448.04     82.78 o 
  -7 -11   7      437.60      443.06     77.54 o 
  -6 -11   7     1590.08     1693.19     95.49 o 
  -5 -11   7      469.08      496.40     48.83 o 
  -4 -11   7     2646.58     2520.80    144.98 o 
  -3 -11   7      365.24      337.09     66.57 o 
  -2 -11   7     2795.03     2569.58    106.96 o 
  -1 -11   7     2512.21     2264.90    104.47 o 
   0 -11   7     1511.53     1487.24     95.49 o 
   1 -11   7     6555.46     6254.65    154.58 o 
   2 -11   7      412.98      418.62     62.83 o 
   3 -11   7     4759.85     4521.59    348.06 o 
   4 -11   7     1555.20     1678.43     70.53 o 
   5 -11   7     1481.81     1492.66     79.37 o 
   6 -11   7     2256.91     2395.56     92.61 o 
   7 -11   7       59.87       83.44     52.54 o 
  -9 -10   7      194.47      215.67     64.08 o 
  -8 -10   7      505.93      508.88     68.07 o 
  -7 -10   7      731.03      704.85     82.78 o 
  -6 -10   7     1239.56     1140.93     74.05 o 
  -5 -10   7     3927.92     3752.60     81.79 o 
  -4 -10   7       88.08       16.93     40.55 o 
  -3 -10   7     5436.94     4984.77    188.62 o 
  -2 -10   7     3210.98     2934.09    109.95 o 
  -1 -10   7     5055.71     4725.77    128.15 o 
   0 -10   7    10102.75     9969.64    191.23 o 
   1 -10   7      683.32      638.28     66.57 o 
   2 -10   7    10106.47     9793.86    195.72 o 
   3 -10   7     2065.75     2148.10     78.45 o 
   4 -10   7     3697.02     3856.26    101.09 o 
   5 -10   7     3211.62     3316.63    110.20 o 
   6 -10   7      286.51      369.50     95.24 o 
   7 -10   7     2314.61     2313.95     97.24 o 
  -9  -9   7      522.47      507.88     87.51 o 
  -8  -9   7      541.05      475.72     64.83 o 
  -7  -9   7     1499.14     1459.57     92.25 o 
  -6  -9   7     1879.93     1834.81     92.00 o 
  -5  -9   7      366.10      268.20     46.24 o 
  -4  -9   7     5933.80     5746.34     91.51 o 
  -3  -9   7     3690.20     3394.62     71.29 o 
  -2  -9   7     6754.45     6583.01    147.60 o 
  -1  -9   7     9240.49     8587.86    164.56 o 
   0  -9   7     2895.56     2781.51    101.73 o 
   1  -9   7    10057.39     8959.36    175.28 o 
   2  -9   7     3462.12     3199.63    111.70 o 
   3  -9   7     4225.63     4183.48     97.00 o 
   4  -9   7     3973.25     3907.49     97.93 o 
   5  -9   7     1625.35     1649.02     75.21 o 
   6  -9   7     3422.56     3617.21     99.05 o 
   7  -9   7      522.61      551.18     57.49 o 
   8  -9   7     1558.58     1672.00    106.71 o 
  -9  -8   7     1333.97     1232.68     84.27 o 
  -8  -8   7      491.74      427.10     78.29 o 
  -7  -8   7     1290.73     1266.84     77.29 o 
  -6  -8   7     1029.26      922.02     66.07 o 
  -5  -8   7     3321.05     3295.92     73.58 o 
  -4  -8   7     5588.37     5349.66    146.85 o 
  -3  -8   7     4165.43     3957.46     74.61 o 
  -2  -8   7     4470.12     4417.57     73.65 o 
  -1  -8   7     5266.34     4936.95    123.17 o 
   0  -8   7     3850.86     3735.44    116.69 o 
   1  -8   7     2989.14     2793.72     99.48 o 
   2  -8   7     1918.26     2016.82     97.99 o 
   3  -8   7     4629.75     4508.01     96.80 o 
   4  -8   7     1943.54     1913.81     70.71 o 
   5  -8   7     3266.27     3332.06     84.73 o 
   6  -8   7      841.67      945.58     64.50 o 
   7  -8   7     2341.47     2320.90    193.60 o 
   8  -8   7      344.64      368.51     73.05 o 
  -9  -7   7      111.91      193.23     78.79 o 
  -8  -7   7     1981.89     1824.09    104.47 o 
  -7  -7   7      807.62      732.53     66.07 o 
  -6  -7   7     1490.34     1630.86     90.26 o 
  -5  -7   7     5327.30     5232.07     86.66 o 
  -4  -7   7      681.87      724.09     45.13 o 
  -3  -7   7     7356.65     7342.63     96.46 o 
  -2  -7   7      986.00     1077.84     80.03 o 
  -1  -7   7     2237.79     2231.32     50.90 o 
   0  -7   7     2074.23     1836.55     87.26 o 
   1  -7   7     1714.85     1696.43     87.02 o 
   2  -7   7     2297.85     2218.27     88.76 o 
   3  -7   7      824.88      823.75     48.60 o 
   4  -7   7     1968.40     1836.28     66.24 o 
   5  -7   7     1121.17     1176.55     63.66 o 
   6  -7   7     1592.86     1603.64     66.95 o 
   7  -7   7      301.99      347.86     55.90 o 
   8  -7   7      171.15      135.88     83.28 o 
   9  -7   7       94.38       62.33     85.02 o 
 -10  -6   7      411.25      522.34     92.00 o 
  -9  -6   7     2667.70     2458.88    108.21 o 
  -7  -6   7     2935.06     2921.88    113.44 o 
  -6  -6   7     2246.01     2131.01     97.99 o 
  -5  -6   7     2430.70     2370.46     60.18 o 
  -4  -6   7     8732.05     8328.05    102.08 o 
  -3  -6   7     1667.17     1528.26     49.23 o 
  -2  -6   7     5417.77     4968.59     73.02 o 
  -1  -6   7     1880.38     1640.61     50.99 o 
   0  -6   7     2336.96     2426.21     86.77 o 
   1  -6   7     4223.89     3865.09    108.46 o 
   2  -6   7      738.59      648.00     58.34 o 
   3  -6   7     2065.38     1715.77     61.28 o 
   4  -6   7      104.54       85.78     29.17 o 
   5  -6   7     1147.85     1119.47     55.18 o 
   6  -6   7      184.04      199.89     38.10 o 
   7  -6   7     1123.51     1180.72    127.78 o 
   8  -6   7       73.53      150.84     79.29 o 
 -10  -5   7     1229.47     1314.96    107.21 o 
  -9  -5   7      320.55      377.98     81.28 o 
  -8  -5   7     2920.43     2793.97    106.96 o 
  -7  -5   7      966.83      940.47     82.03 o 
  -6  -5   7     3826.96     3557.42    104.47 o 
  -5  -5   7     3574.09     3317.72     67.84 o 
  -4  -5   7     3373.75     3382.21     67.37 o 
  -3  -5   7     3665.81     3467.74     66.91 o 
  -2  -5   7     6729.31     6405.24    144.74 o 
  -1  -5   7     8954.23     8392.04    243.47 o 
   0  -5   7     3529.17     3278.38     79.29 o 
   2  -5   7     2618.98     2273.38     92.50 o 
   3  -5   7     6482.87     5937.68    268.90 o 
   4  -5   7     2872.98     2837.51     78.42 o 
   5  -5   7      166.07      187.52     36.03 o 
   6  -5   7     3526.03     3514.70     77.30 o 
   7  -5   7       46.90       55.06     46.86 o 
   8  -5   7     2206.61     1879.69     94.00 o 
 -10  -4   7      256.83      377.73     86.02 o 
  -9  -4   7      846.46      954.93     94.99 o 
  -8  -4   7     1106.94     1158.38     90.26 o 
  -7  -4   7     2826.08     2803.70    109.70 o 
  -6  -4   7      351.08      394.94     68.81 o 
  -5  -4   7     6232.62     6091.10     89.21 o 
  -4  -4   7     1275.73     1246.77     52.61 o 
  -3  -4   7     6104.18     5541.42    143.11 o 
  -2  -4   7     2382.80     2134.87     81.41 o 
  -1  -4   7     2405.29     2082.40     51.12 o 
   0  -4   7    12179.96    10883.44    467.37 o 
   1  -4   7     1059.37      841.77     34.45 o 
   2  -4   7    14057.97    11926.37    187.74 o 
   3  -4   7     3679.78     3410.22    184.73 o 
   4  -4   7     8857.36     8223.78    412.44 o 
   5  -4   7     6156.66     5877.36    249.57 o 
   6  -4   7      298.11      361.48     38.24 o 
   7  -4   7     5262.57     5273.79    116.01 o 
   8  -4   7      338.62      386.21     77.54 o 
   9  -4   7     2411.80     2492.29    121.17 o 
 -10  -3   7      140.48      156.08     84.27 o 
  -9  -3   7      604.32      660.72     71.06 o 
  -8  -3   7     1324.36     1285.79     79.29 o 
  -7  -3   7      753.75      804.08     82.28 o 
  -6  -3   7     3433.23     3080.70     99.73 o 
  -5  -3   7     2039.52     1860.08     66.94 o 
  -4  -3   7     6554.27     5785.39    198.47 o 
  -3  -3   7      253.29      244.13     60.46 o 
  -2  -3   7     5714.44     4575.73    280.25 o 
  -1  -3   7    11561.08     9140.17    103.82 o 
   0  -3   7     4681.58     3325.75     90.63 o 
   1  -3   7    18286.69    12886.03    195.47 o 
   2  -3   7     1144.67      702.11     60.59 o 
   3  -3   7    17462.79    16487.51   1696.68 o 
   4  -3   7     4768.66     4277.51    354.12 o 
   5  -3   7     5541.90     4761.11    312.42 o 
   6  -3   7     4971.89     4742.88    181.73 o 
   7  -3   7      193.47      202.54     38.05 o 
   9  -3   7     1240.39     1348.37    104.97 o 
 -10  -2   7      503.99      532.32     89.76 o 
  -9  -2   7      924.94      827.77     74.05 o 
  -8  -2   7      898.94     1017.76     91.00 o 
  -7  -2   7     2581.74     2561.60    109.95 o 
  -6  -2   7     1112.79     1129.71     84.52 o 
  -5  -2   7     3189.24     2886.99     65.76 o 
  -4  -2   7      880.66      807.99     64.20 o 
  -3  -2   7     6069.76     4666.16    312.53 o 
  -2  -2   7     8012.82     6471.55    969.76 o 
  -1  -2   7     6927.58     5019.78    420.62 o 
   0  -2   7     7645.60     4602.85    118.68 o 
   1  -2   7     3275.97     1870.21     83.77 o 
   3  -2   7     2761.29     1944.60    842.48 o 
   4  -2   7     4000.91     3245.17    566.83 o 
   5  -2   7     6528.46     5588.84    778.57 o 
   6  -2   7      520.04      414.89     94.99 o 
   7  -2   7     4086.03     3658.65    504.52 o 
   8  -2   7      190.54      314.40     79.04 o 
   9  -2   7     2633.04     2681.28    114.94 o 
 -10  -1   7     1899.33     1961.96    115.69 o 
  -9  -1   7      664.01      748.73     90.51 o 
  -8  -1   7     4126.65     4029.64    125.16 o 
  -7  -1   7     1712.74     1582.99     86.52 o 
  -6  -1   7     2533.44     2436.93    104.72 o 
  -5  -1   7     4998.70     4189.19    389.82 o 
  -4  -1   7     2640.70     2115.15     64.83 o 
  -3  -1   7    10464.17     9591.70    607.11 o 
  -2  -1   7     4699.33     4382.93    553.51 o 
  -1  -1   7     4901.63     5240.38    151.59 o 
   1  -1   7     1325.34     1128.96    103.97 o 
   2  -1   7     3638.34     3133.25     94.12 o 
   3  -1   7      895.38      709.48    236.11 o 
   4  -1   7     4097.33     3548.79    574.13 o 
   5  -1   7     1596.35     1346.85    822.28 o 
   6  -1   7     2127.80     1589.71    662.96 o 
   7  -1   7       55.39       89.30     40.19 o 
   8  -1   7     1632.94     1567.78    103.47 o 
   9  -1   7      427.78      374.24     68.81 o 
 -11   0   7     1143.30     1160.87    109.46 o 
 -10   0   7      386.38      356.04     88.26 o 
  -9   0   7     2404.94     2480.07    120.43 o 
  -8   0   7       92.52      165.80     78.54 o 
  -7   0   7     5563.00     5059.87    136.38 o 
  -6   0   7     9389.66     8532.26    172.78 o 
  -5   0   7       81.97       32.68    129.65 o 
  -4   0   7    18417.00    18921.78   2240.46 o 
  -3   0   7        8.34      -93.87     62.58 o 
  -2   0   7     8042.73     8791.81    162.31 o 
  -1   0   7     3931.96     4308.64    129.90 o 
   0   0   7      145.74      163.56     57.59 o 
   1   0   7     5950.24     6842.07    163.06 o 
   2   0   7      820.27      743.73     86.52 o 
   3   0   7     6091.24     6250.61    826.27 o 
   4   0   7      680.58      670.34     65.38 o 
   5   0   7     5362.14     4207.55    689.14 o 
   6   0   7     1025.87      683.67    370.00 o 
   7   0   7      640.59      649.50     84.27 o 
   8   0   7       11.24       32.66     75.05 o 
   9   0   7      201.47      169.29     64.33 o 
 -10   1   7     1728.86     1800.40    104.22 o 
  -9   1   7      645.01      711.08     94.00 o 
  -8   1   7     4306.22     4179.74    142.12 o 
  -7   1   7     2080.91     2024.79    106.71 o 
  -6   1   7     3228.34     3069.48    119.18 o 
  -5   1   7     6333.74     6152.86    908.55 o 
  -4   1   7     3527.22     3604.69    769.80 o 
  -3   1   7    11926.28    12421.87   2993.19 o 
  -2   1   7     4708.84     6339.17    168.05 o 
  -1   1   7     4799.10     5778.18    162.56 o 
   0   1   7     7644.71    10187.30    197.97 o 
   1   1   7     1860.88     2282.10    107.96 o 
   2   1   7     3682.76     4153.44    284.11 o 
   3   1   7     1444.56     1497.92    213.80 o 
   4   1   7     4118.32     4679.10    602.88 o 
   5   1   7     1355.27     1270.67    233.75 o 
   6   1   7     2464.74     2437.19     80.15 o 
   7   1   7        8.06       52.61     71.81 o 
   8   1   7     1676.72     1707.90    109.21 o 
   9   1   7      246.01      281.99     90.51 o 
 -10   2   7      756.84      737.51    100.98 o 
  -9   2   7      805.76      848.96     82.78 o 
  -8   2   7      714.61      643.52     73.80 o 
  -7   2   7     2574.80     2559.85    106.21 o 
  -6   2   7     1052.56      797.35     69.31 o 
  -5   2   7     3880.34     4176.57    605.87 o 
  -4   2   7     1114.36     1184.59    221.65 o 
  -3   2   7     6732.50     6938.56    167.80 o 
  -2   2   7     6957.48     7497.30    182.26 o 
  -1   2   7     8173.32     8864.87    200.96 o 
   0   2   7     8440.06     8622.52    196.22 o 
   1   2   7     3541.36     4511.59    168.30 o 
   2   2   7    10658.74    12127.56   1529.26 o 
   3   2   7     1896.05     2124.58    283.61 o 
   4   2   7     4030.94     4672.06    475.72 o 
   5   2   7     6924.31     7040.37    914.79 o 
   6   2   7      337.32      402.35     90.01 o 
   7   2   7     4762.91     4801.06    137.88 o 
   8   2   7       74.71      134.64     80.28 o 
   9   2   7     2436.69     2433.94    116.69 o 
 -10   3   7      220.20      216.92     71.81 o 
  -9   3   7      648.56      874.39    100.98 o 
  -8   3   7     1410.18     1574.26    108.46 o 
  -7   3   7      374.56      368.76     66.82 o 
  -6   3   7     3676.31     3408.57    139.87 o 
  -5   3   7     1974.76     1785.94    235.49 o 
  -4   3   7     6192.48     7392.33    192.98 o 
  -3   3   7      190.85      149.35     82.53 o 
  -2   3   7     5323.90     6681.25    183.75 o 
  -1   3   7     9732.03    12731.70    245.09 o 
   0   3   7     5461.88     6498.24    180.76 o 
   1   3   7    19561.54    23689.92    351.80 o 
   2   3   7      893.06      907.33     58.69 o 
   3   3   7    16312.46    17369.42   2306.16 o 
   4   3   7     3130.34     3545.20    478.34 o 
   5   3   7     6012.92     6425.18   1197.90 o 
   6   3   7     5288.86     6151.14    612.60 o 
   7   3   7      147.38      164.81     76.79 o 
   8   3   7     4563.27     4503.87    141.87 o 
   9   3   7     1039.56     1171.34    113.20 o 
 -10   4   7      298.32      317.89     98.48 o 
  -9   4   7      881.57      952.68    105.96 o 
  -8   4   7      792.51     1031.47    103.72 o 
  -7   4   7     2638.04     2430.45    108.71 o 
  -6   4   7      242.01      331.11     84.02 o 
  -5   4   7     6801.23     6633.16    600.26 o 
  -4   4   7     1552.06     1810.37     91.75 o 
  -3   4   7     4829.16     5518.88    134.89 o 
  -2   4   7     1923.57     1883.68     88.51 o 
  -1   4   7     2081.21     2210.05     91.00 o 
   0   4   7    12195.42    14320.67    215.17 o 
   1   4   7     1011.37      982.85     88.26 o 
   2   4   7    14309.78    16389.71   2143.72 o 
   3   4   7     2622.53     2603.31    268.65 o 
   4   4   7     9157.70     9018.64    143.74 o 
   5   4   7     5723.20     6167.34   1079.22 o 
   6   4   7      344.52      330.87     53.18 o 
   7   4   7     5249.53     5335.63    154.83 o 
   8   4   7      277.89      251.07     66.07 o 
   9   4   7     2771.85     3046.54    147.10 o 
 -10   5   7     1405.32     1848.52    133.64 o 
  -9   5   7      246.07      371.75     95.49 o 
  -8   5   7     3229.15     3240.02    133.64 o 
  -7   5   7      892.58      912.79    111.45 o 
  -6   5   7     3936.63     4275.63    302.19 o 
  -5   5   7     3231.15     3660.89    106.96 o 
  -4   5   7     3831.63     4254.04    108.96 o 
  -3   5   7     4353.24     4733.50    114.19 o 
  -2   5   7     5145.60     5456.55    116.93 o 
  -1   5   7     8694.01     9506.39    159.57 o 
   0   5   7     2484.37     2554.12     94.74 o 
   1   5   7     9147.42     9688.40    166.30 o 
   2   5   7     2619.48     2610.85     83.15 o 
   3   5   7     6327.25     5965.23    753.97 o 
   4   5   7     1801.41     1795.26    226.14 o 
   5   5   7      544.64      599.63     55.08 o 
   6   5   7     3139.41     3649.40    597.52 o 
   7   5   7       27.51        1.99     74.80 o 
   8   5   7     1943.88     1937.03    104.97 o 
   9   5   7      300.13      151.09     95.74 o 
 -10   6   7      411.91      445.05    108.46 o 
  -9   6   7     3406.26     3434.75    142.87 o 
  -8   6   7      185.16      253.82     90.51 o 
  -7   6   7     2909.30     2980.97    138.38 o 
  -6   6   7     2300.64     2357.89    156.83 o 
  -5   6   7     2268.83     2632.41     91.50 o 
  -4   6   7     9379.44     9890.35    156.58 o 
  -3   6   7     1489.93     1586.48     77.54 o 
  -2   6   7     5150.89     5355.57    119.18 o 
  -1   6   7     1827.03     1707.90     71.31 o 
   0   6   7     2558.22     2477.33     83.28 o 
   1   6   7     4669.20     4520.57    110.45 o 
   2   6   7      646.86      590.89     43.20 o 
   3   6   7     1897.72     1704.74     97.24 o 
   4   6   7       70.96       22.95     48.62 o 
   5   6   7     1096.59     1014.51     70.01 o 
   6   6   7      159.63       68.84     75.80 o 
   7   6   7     1061.42      956.42     81.28 o 
   8   6   7       89.06       49.37     61.83 o 
   9   6   7      330.58      355.79     77.54 o 
 -10   7   7     1690.01     2156.94    145.61 o 
  -9   7   7      124.52      194.97     76.05 o 
  -8   7   7     2567.21     2539.41    153.34 o 
  -7   7   7      809.86      818.79    121.67 o 
  -6   7   7     1391.32     1409.12    115.81 o 
  -5   7   7     5569.25     6262.88    129.90 o 
  -4   7   7      590.29      634.29     62.58 o 
  -3   7   7     8539.57     9293.71    149.85 o 
  -2   7   7      458.60      482.20     50.61 o 
  -1   7   7     2128.63     2106.82     85.27 o 
   0   7   7     1194.93     1131.20     73.05 o 
   1   7   7     1760.30     1745.30     73.80 o 
   2   7   7     2658.15     2586.03     70.38 o 
   3   7   7      848.52      823.77     48.52 o 
   4   7   7     1282.33     1204.49     60.80 o 
   5   7   7      889.40      853.60     61.45 o 
   6   7   7     1346.12     1390.02     81.16 o 
   7   7   7      206.56      275.51     65.82 o 
   8   7   7       94.19       35.16     85.27 o 
   9   7   7      137.96       58.09     93.00 o 
  -9   8   7     1341.06     1791.17    138.38 o 
  -8   8   7      410.65      454.77    118.93 o 
  -7   8   7     1243.06     1363.08    141.62 o 
  -6   8   7      914.43     1072.11     70.31 o 
  -5   8   7     3357.57     3703.27    102.47 o 
  -4   8   7     6448.99     6947.28    135.39 o 
  -3   8   7     3649.76     3963.57    110.95 o 
  -2   8   7     4103.46     4641.74    116.93 o 
  -1   8   7     4256.92     3959.33     99.23 o 
   0   8   7     2744.48     2751.84     92.50 o 
   1   8   7     2249.99     2217.03     81.03 o 
   2   8   7     2043.40     2146.22     93.50 o 
   3   8   7     4198.08     3871.32    134.26 o 
   4   8   7     1937.20     1779.77     59.69 o 
   5   8   7     2980.03     2887.48     75.81 o 
   6   8   7      707.09      697.79     59.73 o 
   7   8   7     2260.60     2122.28    117.93 o 
   8   8   7      250.50      239.60     70.06 o 
  -9   9   7      543.23      555.25    117.68 o 
  -8   9   7      583.96      590.66    100.98 o 
  -7   9   7     1066.23     1159.63    119.93 o 
  -6   9   7     1646.63     1788.68     84.02 o 
  -5   9   7      423.60      476.96     71.31 o 
  -4   9   7     6054.61     7465.14    152.59 o 
  -3   9   7     3763.33     4187.72    111.45 o 
  -2   9   7     6103.07     6706.43    137.88 o 
  -1   9   7     8101.92     9071.56    165.06 o 
   0   9   7     3041.99     3166.47    105.96 o 
   1   9   7     9049.03     8297.15    143.86 o 
   2   9   7     3388.62     3093.91     78.78 o 
   3   9   7     4246.66     4096.67    108.21 o 
   4   9   7     3429.77     3298.61     81.65 o 
   5   9   7     1627.57     1495.26     65.61 o 
   6   9   7     3277.85     3431.44     91.05 o 
   7   9   7      566.84      603.87     94.50 o 
   8   9   7     1852.32     1933.04    123.67 o 
  -9  10   7      211.61      177.27     84.27 o 
  -8  10   7      478.22      447.79    128.65 o 
  -7  10   7      920.87      918.28    151.84 o 
  -6  10   7     1022.07     1150.90     85.02 o 
  -5  10   7     3653.92     4551.99    129.40 o 
  -4  10   7      100.05      111.45     52.11 o 
  -3  10   7     5154.58     6017.79    140.87 o 
  -2  10   7     3153.20     3376.65    113.20 o 
  -1  10   7     4399.09     5072.08    124.41 o 
   0  10   7     9561.88    10552.57    176.77 o 
   1  10   7      874.22      824.78     65.32 o 
   2  10   7     9200.73     8725.07    119.56 o 
   3  10   7     2228.82     2144.84     89.01 o 
   4  10   7     3577.14     3563.99     89.26 o 
   5  10   7     2939.36     2968.06     80.92 o 
   6  10   7      230.59      205.50     54.19 o 
   7  10   7     2740.02     2504.50    119.43 o 
  -8  11   7      538.22      623.57    111.45 o 
  -7  11   7      334.49      164.56    100.48 o 
  -6  11   7     1719.01     2247.44    104.22 o 
  -5  11   7      601.49      705.10     66.82 o 
  -4  11   7     2600.18     3194.64    106.21 o 
  -3  11   7      491.30      566.47     79.54 o 
  -2  11   7     2794.08     3194.14    116.19 o 
  -1  11   7     3075.35     3373.66    107.46 o 
   0  11   7     1415.25     1519.41     80.03 o 
   1  11   7     6746.18     7231.02    154.08 o 
   2  11   7      282.00      286.75     46.78 o 
   3  11   7     4793.62     4447.44     91.14 o 
   4  11   7     1365.07     1491.58     64.85 o 
   5  11   7     1314.35     1348.37     98.73 o 
   6  11   7     2066.89     2038.43     75.72 o 
   7  11   7       76.53      176.77     68.57 o 
  -8  12   7      134.12      139.37    139.87 o 
  -6  12   7      772.02      963.90     87.76 o 
  -5  12   7     2155.89     2728.90    115.69 o 
  -4  12   7      596.92      776.41     89.76 o 
  -3  12   7     1022.38     1183.56     81.28 o 
  -2  12   7     1760.56     2084.63     96.49 o 
  -1  12   7     1802.61     2198.83    110.95 o 
   0  12   7     1967.97     2267.64    107.71 o 
   1  12   7      565.63      578.69     65.57 o 
   2  12   7     3268.78     3254.35     86.76 o 
   3  12   7      552.07      596.54     57.02 o 
   4  12   7     1122.85     1082.44     59.83 o 
   5  12   7      328.97      249.60     51.25 o 
   6  12   7       51.61       36.47     50.93 o 
  -6  13   7     1366.27     1592.71    106.46 o 
  -5  13   7      453.90      641.52     74.30 o 
  -4  13   7      659.39      773.91     80.78 o 
  -3  13   7     1348.67     1717.12    116.44 o 
  -2  13   7      214.77      257.56     90.76 o 
  -1  13   7     2609.63     3303.85    134.64 o 
   0  13   7     1250.13     1457.07     88.26 o 
   1  13   7     1094.81     1176.08     95.74 o 
   2  13   7      982.85      955.60     65.18 o 
   3  13   7      273.57      285.98     47.16 o 
   4  13   7      630.80      551.25     50.33 o 
   5  13   7      108.83       98.95     38.26 o 
   6  13   7      131.77       89.46     51.86 o 
  -6  14   7      490.67      631.05     99.98 o 
  -5  14   7      821.83     1087.82    112.95 o 
  -4  14   7     1421.62     1814.36    108.21 o 
  -3  14   7      525.59      674.43    106.96 o 
  -2  14   7     2480.49     3448.71    147.60 o 
  -1  14   7      245.33      234.87     72.31 o 
   0  14   7     1979.17     2258.66    109.95 o 
   1  14   7      677.60      673.44     94.99 o 
   2  14   7     1635.11     1707.40    103.97 o 
   3  14   7     1134.16     1107.52     92.00 o 
   4  14   7      544.42      592.48     68.81 o 
   5  14   7     1041.08      887.19     62.52 o 
  -5  15   7      552.57      671.19     89.51 o 
  -4  15   7     1016.95     1397.73    106.71 o 
  -3  15   7     1610.97     2201.32    138.13 o 
  -2  15   7     1671.19     2022.05    118.68 o 
  -1  15   7     2340.09     3166.97    150.10 o 
   0  15   7      323.88      300.19     99.48 o 
   1  15   7     1524.45     1956.48    123.92 o 
   2  15   7      795.39      980.11     98.73 o 
   3  15   7      963.39      957.42     94.25 o 
   4  15   7     2546.82     2629.91    122.42 o 
  -4  16   7      212.99      300.94    112.20 o 
  -3  16   7     2421.45     3389.37    148.35 o 
  -2  16   7     1680.96     2622.93    151.84 o 
  -1  16   7     1568.75     1859.49    135.39 o 
   0  16   7     1796.59     2420.48    141.87 o 
   1  16   7       52.45        9.47     69.81 o 
   2  16   7     1575.40     1904.12    124.66 o 
   3  16   7     1129.95     1073.11     87.26 o 
  -1  17   7     1374.63     1770.73    141.87 o 
   0  17   7      398.27      606.12    118.18 o 
  -2 -16   8      866.03      691.89     81.03 o 
  -1 -16   8       59.11       58.84     61.83 o 
   0 -16   8      744.23      674.43     82.78 o 
   1 -16   8       78.37      101.73     85.77 o 
  -4 -15   8      399.21      371.50     66.57 o 
  -3 -15   8     1813.72     1686.21    113.69 o 
  -2 -15   8      148.10      160.32     62.58 o 
  -1 -15   8     2055.37     1928.30    121.17 o 
   0 -15   8      433.17      477.21     73.80 o 
   1 -15   8      658.85      743.75     99.98 o 
   2 -15   8      832.26      895.09    106.96 o 
  -5 -14   8      888.81      863.17     90.76 o 
  -4 -14   8     3006.23     3090.17    129.65 o 
  -3 -14   8      165.24      152.34     77.29 o 
  -2 -14   8     3770.84     3610.27    142.62 o 
  -1 -14   8      641.00      582.93     89.51 o 
   0 -14   8     1647.44     1500.96    110.45 o 
   1 -14   8     2076.38     1907.86    106.96 o 
   2 -14   8      486.29      476.22     91.25 o 
   3 -14   8     1919.18     1909.85    124.66 o 
   4 -14   8      509.00      697.76     78.28 o 
  -5 -13   8     1623.87     1579.74    100.23 o 
  -4 -13   8      899.47      778.65     88.01 o 
  -3 -13   8     4315.96     4058.07    133.64 o 
  -2 -13   8      376.46      377.48     63.33 o 
  -1 -13   8     4139.83     3792.03    133.14 o 
   0 -13   8     2583.30     2455.38    114.19 o 
   1 -13   8     1978.18     1917.83    116.44 o 
   2 -13   8     3308.35     2966.01    126.91 o 
   3 -13   8      295.98      451.28     91.50 o 
   4 -13   8     2273.26     2344.53    121.30 o 
   5 -13   8      554.38      704.82     77.55 o 
  -7 -12   8     2087.15     2100.84    114.94 o 
  -5 -12   8     1517.34     1375.54     93.25 o 
  -4 -12   8     1748.07     1706.65     99.98 o 
  -3 -12   8      128.66       98.24     69.81 o 
  -2 -12   8     3679.93     3396.85    129.15 o 
  -1 -12   8     2300.89     2220.02    102.97 o 
   0 -12   8     2227.18     2241.71    116.44 o 
   1 -12   8     3727.94     3461.42    128.15 o 
   2 -12   8      471.23      369.01     82.28 o 
   3 -12   8     2033.60     1955.73    105.96 o 
   4 -12   8      387.77      411.45     67.44 o 
   5 -12   8      738.71      747.99     75.97 o 
   6 -12   8      690.37      767.18     95.99 o 
  -7 -11   8      164.00      159.82     75.55 o 
  -6 -11   8      699.72      669.45     80.78 o 
  -5 -11   8      569.82      629.55     74.80 o 
  -4 -11   8      287.95      258.30     54.10 o 
  -3 -11   8     1413.94     1326.68     91.00 o 
  -2 -11   8      342.17      333.35     73.55 o 
  -1 -11   8      966.44      896.83     87.02 o 
   0 -11   8      852.12      888.86     88.76 o 
   1 -11   8     1314.62     1282.79     98.48 o 
   2 -11   8     1325.80     1157.38     97.99 o 
   3 -11   8       94.44      166.30     75.05 o 
   4 -11   8      218.15      238.80     63.20 o 
   5 -11   8      545.93      525.28     55.77 o 
   6 -11   8      311.28      346.54     53.35 o 
  -8 -10   8      170.52      228.88     61.83 o 
  -7 -10   8      104.35      172.78     72.31 o 
  -6 -10   8      189.77      104.47     50.11 o 
  -5 -10   8      224.82      189.39     44.60 o 
  -4 -10   8      367.77      272.52     52.61 o 
  -3 -10   8       46.16       28.67     61.33 o 
  -2 -10   8      226.89      247.08     68.07 o 
  -1 -10   8       83.44       79.04     65.57 o 
   0 -10   8      666.64      513.37     79.29 o 
   1 -10   8      336.34      255.81     75.30 o 
   2 -10   8      588.95      552.26     83.28 o 
   3 -10   8      288.75      287.48     77.79 o 
   4 -10   8      593.76      662.20     62.10 o 
   5 -10   8      426.02      511.27     65.35 o 
   6 -10   8      186.38      272.90     63.61 o 
   7 -10   8      468.74      549.91     63.42 o 
  -8  -9   8      712.75      656.98     84.52 o 
  -7  -9   8      120.75      111.20     67.57 o 
  -6  -9   8     1345.48     1290.02     86.77 o 
  -5  -9   8      774.10      710.64     50.59 o 
  -4  -9   8      602.04      628.03     48.16 o 
  -3  -9   8     3401.19     3288.89    115.44 o 
  -2  -9   8      750.00      664.46     76.79 o 
  -1  -9   8     2886.99     2792.23    105.72 o 
   0  -9   8     1541.13     1490.48     95.99 o 
   1  -9   8     2154.52     1840.04     93.00 o 
   2  -9   8     3161.79     2949.55    122.67 o 
   3  -9   8      336.36      374.74     79.04 o 
   4  -9   8     1264.59     1187.95     67.13 o 
   5  -9   8      921.23      967.31     65.32 o 
   6  -9   8      902.91      896.87     64.64 o 
   7  -9   8      384.43      440.81     85.15 o 
  -9  -8   8     1260.97     1234.67    101.23 o 
  -8  -8   8       26.47       -4.99     72.31 o 
  -7  -8   8     3036.65     3067.24    110.70 o 
  -6  -8   8      977.58     1035.96     84.27 o 
  -5  -8   8     2251.05     2168.68     69.19 o 
  -4  -8   8     6242.62     6461.78    100.79 o 
  -3  -8   8      467.19      366.48     46.53 o 
  -2  -8   8     7247.25     6634.87    150.84 o 
  -1  -8   8     3212.49     3151.01    114.19 o 
   0  -8   8     4010.80     3445.97    112.70 o 
   1  -8   8     6892.51     5970.91    147.10 o 
   2  -8   8       74.06      119.43     68.32 o 
   3  -8   8     5998.29     5646.04    155.58 o 
   4  -8   8     1152.65     1260.94     70.89 o 
   5  -8   8     3286.92     3098.63     93.92 o 
   6  -8   8     1216.45     1322.19    112.20 o 
   7  -8   8     1191.14     1274.63     76.35 o 
   8  -8   8      791.52      816.30    108.21 o 
  -9  -7   8      291.74      285.23     84.77 o 
  -8  -7   8     3119.13     3126.83    128.15 o 
  -7  -7   8      461.15      469.24     62.83 o 
  -6  -7   8     3808.34     3668.12    120.18 o 
  -5  -7   8     5924.53     6141.80    129.65 o 
  -4  -7   8     1694.67     1464.95     57.47 o 
  -3  -7   8    16261.35    15413.25    304.55 o 
  -2  -7   8      490.85      514.80     36.52 o 
  -1  -7   8    10032.45     8900.77    170.79 o 
   0  -7   8     4311.09     3711.25    111.95 o 
   1  -7   8     2872.44     2329.47     94.00 o 
   2  -7   8    10031.72     8588.61    173.78 o 
   3  -7   8      696.36      606.12     63.83 o 
   4  -7   8     5060.55     4879.83    125.66 o 
   5  -7   8     1815.19     1768.05     75.59 o 
   6  -7   8     3492.70     3540.98     95.01 o 
   7  -7   8     2117.99     2360.60     88.04 o 
  -9  -6   8     2288.07     2396.79    121.92 o 
  -8  -6   8       56.86       38.65     53.11 o 
  -7  -6   8     3213.58     3193.15    122.67 o 
  -6  -6   8     1785.88     1832.31     94.74 o 
  -5  -6   8     4653.12     4225.37     81.30 o 
  -4  -6   8     8136.70     7110.23    272.89 o 
  -3  -6   8      161.63      158.72     37.49 o 
  -2  -6   8    14544.40    12908.47    192.11 o 
  -1  -6   8      956.00      796.60     74.55 o 
   0  -6   8     9153.94     7890.24    167.30 o 
   1  -6   8     6509.13     5948.97    150.34 o 
   2  -6   8      573.20      441.31     59.34 o 
   3  -6   8     8956.68     7649.89    172.04 o 
   4  -6   8      414.21      432.61     58.84 o 
   5  -6   8     4610.98     4406.85    195.05 o 
   6  -6   8     2073.83     2050.36    102.85 o 
   7  -6   8     1036.59     1083.44     68.70 o 
  -9  -5   8       19.96       17.45     55.35 o 
  -8  -5   8     1914.00     1914.34    109.21 o 
  -7  -5   8      302.74      358.53     71.31 o 
  -6  -5   8     2565.59     2279.61     99.23 o 
  -5  -5   8     1973.66     1730.62     57.00 o 
  -4  -5   8      680.14      726.44     45.57 o 
  -3  -5   8     3203.21     2772.73     65.48 o 
  -2  -5   8      322.91      297.41     66.82 o 
  -1  -5   8     4360.78     3654.80    209.56 o 
   0  -5   8     4163.34     3074.47    100.73 o 
   1  -5   8     3818.74     2908.16    107.96 o 
   2  -5   8     7150.12     5170.57    131.65 o 
   3  -5   8      840.05      584.67     70.81 o 
   4  -5   8     2786.60     2539.04    293.46 o 
   5  -5   8      614.63      653.83     45.91 o 
   6  -5   8     1649.06     1610.97     56.82 o 
   7  -5   8     1366.11     1437.50     67.06 o 
 -10  -4   8      138.03      173.78     87.51 o 
  -9  -4   8      673.36      584.18     89.01 o 
  -8  -4   8      547.09      421.86     77.79 o 
  -7  -4   8      386.66      384.96     74.30 o 
  -6  -4   8      399.99      350.56     69.31 o 
  -5  -4   8      898.97      806.01     46.49 o 
  -4  -4   8      461.44      373.27     40.40 o 
  -3  -4   8       28.15      -62.47     62.58 o 
  -2  -4   8      323.87      195.95     31.03 o 
  -1  -4   8      286.87      199.74     37.15 o 
   0  -4   8     2875.43     1969.91     53.65 o 
   1  -4   8     1029.90      615.09     61.83 o 
   2  -4   8     3747.49     2354.91     95.49 o 
   3  -4   8      213.87      -52.61     58.84 o 
   4  -4   8     1399.07     1221.63    180.90 o 
   5  -4   8     1474.52     1386.69    215.40 o 
   6  -4   8      255.77      317.81     68.94 o 
   7  -4   8     1317.76     1310.89     99.98 o 
   8  -4   8      878.33      881.13     79.29 o 
 -10  -3   8      251.97      280.74     88.26 o 
  -9  -3   8      354.87      372.00     82.28 o 
  -8  -3   8      489.16      441.31     63.83 o 
  -7  -3   8      296.49      277.75     56.85 o 
  -6  -3   8      155.90      129.65     65.82 o 
  -5  -3   8      469.82      422.08     41.93 o 
  -4  -3   8       67.74       -0.87     46.75 o 
  -3  -3   8     2684.78     1957.53     56.97 o 
  -2  -3   8      192.60       20.76     74.67 o 
  -1  -3   8     1927.31     1341.01    164.81 o 
   0  -3   8     1508.90     1040.09    353.42 o 
   4  -3   8     1650.63     1531.54    364.96 o 
   5  -3   8      587.65      492.75    140.02 o 
   6  -3   8     1724.40     1437.45    243.22 o 
   7  -3   8        0.67       49.08     45.11 o 
   8  -3   8     1392.78     1435.88    103.72 o 
   9  -3   8     1135.32     1101.78    102.47 o 
 -10  -2   8      195.39      269.27     85.77 o 
  -9  -2   8      973.64      865.17     94.00 o 
  -8  -2   8      551.12      530.82     82.03 o 
  -7  -2   8     2201.27     1902.62     92.75 o 
  -6  -2   8     1345.24     1170.10     75.55 o 
  -5  -2   8     1643.76     1247.06     94.87 o 
  -4  -2   8     1597.20     1275.64    117.68 o 
  -3  -2   8      910.76      621.18     42.57 o 
  -2  -2   8     9536.96     7854.02    108.83 o 
  -1  -2   8     3167.16     2506.06    205.57 o 
   0  -2   8     4550.56     3713.99    128.90 o 
   1  -2   8     7392.84     5796.13    145.11 o 
   2  -2   8     4722.67     3581.85    131.89 o 
   3  -2   8     7282.93     5935.00   1519.41 o 
   4  -2   8     1672.54     1314.94    663.34 o 
   5  -2   8     3095.69     2167.95   1084.58 o 
   6  -2   8     1066.58      765.42    414.01 o 
   7  -2   8     1981.39     1673.21    520.85 o 
   8  -2   8     1178.88     1154.14     84.27 o 
 -10  -1   8     1305.24     1256.86     93.00 o 
  -9  -1   8      406.08      433.83     69.31 o 
  -8  -1   8     3272.65     3271.44    131.15 o 
  -7  -1   8      476.05      398.43     78.54 o 
  -6  -1   8     3690.58     3219.33    111.45 o 
  -5  -1   8     6804.24     5458.67     94.62 o 
  -4  -1   8      844.77      660.57     51.58 o 
  -3  -1   8    11827.16    11415.71   1692.69 o 
  -2  -1   8      963.63      952.77    153.71 o 
  -1  -1   8    13956.00    19056.91    289.97 o 
   0  -1   8     7901.05     9363.27    194.48 o 
   1  -1   8     2476.34     3111.12    141.37 o 
   2  -1   8    12291.31    13166.28    226.14 o 
   3  -1   8      537.14      502.23     49.80 o 
   4  -1   8    15352.86    13180.43   1550.20 o 
   5  -1   8     2327.21     1638.28    563.86 o 
   6  -1   8     2686.68     2156.01   1162.12 o 
   7  -1   8     1859.64     1340.67    707.72 o 
   8  -1   8     1443.04     1528.38    107.21 o 
   9  -1   8     1984.52     2003.35    123.42 o 
 -10   0   8      603.42      582.93     78.29 o 
  -9   0   8     2277.11     1942.52    103.97 o 
  -8   0   8        1.35      -17.20     56.10 o 
  -7   0   8     4995.23     4626.78    146.85 o 
  -6   0   8     4639.24     3675.85    117.43 o 
  -5   0   8     1425.82     1321.84    365.14 o 
  -4   0   8    23885.15    25226.99   6718.27 o 
  -3   0   8      932.81     1015.35    316.40 o 
  -2   0   8    28462.43    38048.49    401.17 o 
  -1   0   8     1777.48     1924.56    102.72 o 
   0   0   8    10305.92    14119.46    239.36 o 
   1   0   8     7783.64    10075.35    211.68 o 
   2   0   8     1200.49     1935.54    135.14 o 
   3   0   8    12224.08    15639.94   2328.48 o 
   4   0   8      196.48      107.90     96.74 o 
   5   0   8     8363.37     7639.94    125.09 o 
   6   0   8     1552.14     1201.25    332.98 o 
   7   0   8     2549.66     2262.16    102.97 o 
   8   0   8     1745.84     1730.84     98.24 o 
   9   0   8       82.72      127.16     92.50 o 
 -10   1   8     1260.42     1424.91    115.44 o 
  -9   1   8      395.79      412.89     91.50 o 
  -8   1   8     2689.45     2430.70    110.70 o 
  -7   1   8      461.55      469.98     82.28 o 
  -6   1   8     3802.12     3314.32    127.16 o 
  -5   1   8     6975.24     7013.70   1355.22 o 
  -4   1   8      615.63      762.18    114.57 o 
  -3   1   8    12400.97    13720.65   2807.31 o 
  -2   1   8      615.13     1030.47    105.22 o 
  -1   1   8    14925.62    20075.41    284.48 o 
   0   1   8     7424.51    10676.98    225.89 o 
   1   1   8     2764.40     3563.15    125.41 o 
   2   1   8    10853.57    14311.69    245.09 o 
   3   1   8      254.17      308.56     79.29 o 
   4   1   8    16515.29    19369.75   4525.81 o 
   5   1   8     2338.74     2507.01    468.36 o 
   6   1   8     3051.33     3054.16     87.36 o 
   7   1   8     1760.10     1777.46     94.50 o 
   8   1   8     1493.92     1408.21     94.99 o 
   9   1   8     1766.86     2015.32    128.65 o 
 -10   2   8       93.53       89.01     66.57 o 
  -9   2   8      820.50      821.04    100.98 o 
  -8   2   8      645.50      649.25     76.79 o 
  -7   2   8     1731.16     1457.82     90.76 o 
  -6   2   8     1335.10     1032.22     77.04 o 
  -5   2   8     1300.66     1505.25    471.36 o 
  -4   2   8     1989.60     2323.98    520.35 o 
  -3   2   8      922.31     1493.48    126.41 o 
  -2   2   8     9125.38    13655.21    268.28 o 
  -1   2   8     3181.94     4451.26    176.52 o 
   0   2   8     4694.24     7290.11    209.44 o 
   1   2   8     7161.54    10965.96    250.33 o 
   2   2   8     4569.14     5786.45    884.62 o 
   3   2   8     6663.57     8206.00   1798.65 o 
   4   2   8     1394.26     1480.87    331.98 o 
   5   2   8     3148.37     3718.62    839.86 o 
   6   2   8     1261.53     1259.29    253.32 o 
   7   2   8     2459.61     2436.44    120.43 o 
   8   2   8     1197.87     1254.87    111.95 o 
   9   2   8      449.29      533.06    104.72 o 
 -10   3   8      209.44      220.16     96.99 o 
  -9   3   8      382.15      331.61     73.55 o 
  -8   3   8      426.33      336.34     87.02 o 
  -7   3   8      372.01      307.92     65.57 o 
  -6   3   8      184.48      170.79     65.32 o 
  -5   3   8      290.04      261.50    125.91 o 
  -4   3   8       40.21      -63.83     97.49 o 
  -3   3   8     1969.06     2057.96    121.42 o 
  -2   3   8      320.42      215.67    110.95 o 
  -1   3   8     1629.57     1881.93    144.86 o 
   0   3   8     1908.81     2071.92    149.85 o 
   1   3   8     3409.34     4411.36    188.99 o 
   2   3   8      877.96      879.20    208.44 o 
   3   3   8     5407.20     6365.21   1046.80 o 
   4   3   8     2014.13     2189.42    447.42 o 
   5   3   8      643.98      668.61     74.42 o 
   6   3   8     2025.00     2672.58    549.15 o 
   7   3   8        8.59      -35.40     54.60 o 
   8   3   8     1437.49     1541.60    102.72 o 
   9   3   8     1249.72     1224.45    103.22 o 
 -10   4   8      209.70      374.74    103.47 o 
  -9   4   8      670.69      554.51    100.23 o 
  -8   4   8      690.78      548.52     97.24 o 
  -7   4   8      256.68      162.81     87.26 o 
  -6   4   8      189.98      126.41     66.07 o 
  -5   4   8      978.31      970.91    100.73 o 
  -4   4   8      832.69     1014.52    118.93 o 
  -3   4   8       62.87        8.48     71.81 o 
  -2   4   8      505.92      479.96     91.00 o 
  -1   4   8       89.47      209.44     81.53 o 
   0   4   8     2929.88     3706.76    157.08 o 
   1   4   8      871.85     1105.52    112.95 o 
   2   4   8     4208.64     4585.02    257.06 o 
   3   4   8      379.58      364.74     92.50 o 
   4   4   8     1709.76     1965.36    413.64 o 
   5   4   8     1359.47     1571.96    182.38 o 
   6   4   8      320.12      317.17     54.33 o 
   7   4   8     1426.64     1362.83     91.25 o 
   8   4   8      855.02      942.46     92.00 o 
   9   4   8      814.23      969.14    113.20 o 
 -10   5   8     1106.45     1308.97    128.15 o 
  -9   5   8       81.75       77.54     92.00 o 
  -8   5   8     1897.33     1889.41    126.16 o 
  -7   5   8      198.49      104.47     70.31 o 
  -6   5   8     2587.24     2531.28    416.13 o 
  -5   5   8     1331.04     1257.36    100.48 o 
  -4   5   8      682.13      749.73     86.27 o 
  -3   5   8     2692.53     2893.21    115.69 o 
  -2   5   8      275.83      213.92     60.59 o 
  -1   5   8     4261.40     4428.57    136.13 o 
   0   5   8     3913.89     4214.64    140.12 o 
   1   5   8     3771.53     4304.90    142.12 o 
   2   5   8     6943.10     7833.01   1029.23 o 
   3   5   8      876.74      830.77     75.04 o 
   4   5   8     3359.83     3060.66    327.12 o 
   5   5   8      465.87      488.93     68.40 o 
   6   5   8     1571.91     1767.62    375.99 o 
   7   5   8     1422.01     1550.07     96.24 o 
   8   5   8      471.51      596.64     85.02 o 
  -9   6   8     2895.71     3058.76    158.07 o 
  -8   6   8      106.04      107.21     66.57 o 
  -7   6   8     3009.39     2844.59    156.33 o 
  -6   6   8     1491.25     1660.79    130.02 o 
  -5   6   8     4282.92     4180.24    120.92 o 
  -4   6   8     8101.87     8485.39    164.31 o 
  -3   6   8       62.76       32.41     64.58 o 
  -2   6   8    13107.94    13199.69    197.22 o 
  -1   6   8      693.37      780.65     78.79 o 
   0   6   8     8690.44     8489.38    166.55 o 
   1   6   8     6710.16     7066.71    158.57 o 
   2   6   8      757.10      662.28     54.12 o 
   3   6   8     8553.51     8107.97    135.06 o 
   4   6   8      255.69      250.33    117.18 o 
   5   6   8     4325.71     4412.10    112.67 o 
   6   6   8     1650.29     1794.87    282.86 o 
   7   6   8      981.94      983.85     85.52 o 
   8   6   8     2093.47     2020.56    116.93 o 
  -9   7   8      291.85      327.62    108.71 o 
  -8   7   8     3115.43     3042.05    148.85 o 
  -7   7   8      404.12      313.90    110.95 o 
  -6   7   8     3540.32     3783.35    180.26 o 
  -5   7   8     5771.31     6528.16    139.62 o 
  -4   7   8     1449.33     1336.15     85.77 o 
  -3   7   8    15830.62    17092.70    227.39 o 
  -2   7   8      451.60      551.76     74.30 o 
  -1   7   8     9765.03    10177.58    173.78 o 
   0   7   8     2694.08     3038.31    101.73 o 
   1   7   8     2691.55     2460.37    105.96 o 
   2   7   8    10261.12     9714.97    137.62 o 
   3   7   8      812.83      791.87     59.42 o 
   4   7   8     5439.59     5323.80    372.62 o 
   5   7   8     1575.52     1609.13     85.66 o 
   6   7   8     3700.39     3807.01    128.40 o 
   7   7   8     2022.67     2072.92    108.96 o 
   8   7   8      216.47      119.18     96.49 o 
  -9   8   8     1187.79     1117.24    129.40 o 
  -8   8   8       21.19      -59.84     79.54 o 
  -7   8   8     2474.35     2335.46    167.30 o 
  -6   8   8      802.28      958.42     79.54 o 
  -5   8   8     2319.35     2721.92    103.97 o 
  -4   8   8     6628.20     7821.18    158.07 o 
  -3   8   8      571.68      461.51     73.80 o 
  -2   8   8     8013.29     8905.26    167.80 o 
  -1   8   8     2674.61     2749.59     96.74 o 
   0   8   8     3787.55     3949.36    112.20 o 
   1   8   8     5962.46     5972.66    143.61 o 
   2   8   8      367.74      318.34     68.69 o 
   3   8   8     6313.95     6029.36    108.56 o 
   4   8   8     1297.22     1248.59     60.88 o 
   5   8   8     3454.15     3417.18    255.31 o 
   6   8   8     1176.83     1284.16     77.36 o 
   7   8   8     1457.45     1544.34    115.44 o 
   8   8   8      912.81      891.35     92.00 o 
  -8   9   8      687.17      766.19    135.39 o 
  -7   9   8      125.61      -82.53    120.67 o 
  -6   9   8     1171.83     1292.52     86.52 o 
  -5   9   8      804.01     1015.76     81.78 o 
  -4   9   8      673.93      901.82     80.03 o 
  -3   9   8     3621.87     4081.25    114.44 o 
  -2   9   8      835.66      756.96     75.05 o 
  -1   9   8     2253.19     2386.32    102.22 o 
   0   9   8     1358.83     1266.09     74.80 o 
   1   9   8     1893.26     1833.06     96.24 o 
   2   9   8     3448.42     3215.86     87.52 o 
   3   9   8      660.74      621.91     53.21 o 
   4   9   8     1219.86     1081.20     66.45 o 
   5   9   8      701.19      755.66     66.47 o 
   6   9   8     1064.81     1103.34     78.13 o 
   7   9   8      383.57      375.49     71.31 o 
  -8  10   8      265.89      281.49     97.74 o 
  -7  10   8      116.16       -8.23    128.65 o 
  -6  10   8      283.50      298.94     68.81 o 
  -5  10   8      203.99      209.19     53.61 o 
  -4  10   8      297.58      328.61     55.60 o 
  -3  10   8       88.65       88.76     67.57 o 
  -2  10   8      170.43      142.87     68.32 o 
   0  10   8      726.24      617.34     62.33 o 
   1  10   8      324.32      347.81     73.30 o 
   2  10   8      745.84      677.45     62.88 o 
   3  10   8      276.19      244.55     48.19 o 
   4  10   8      719.98      737.16     67.19 o 
   5  10   8      527.04      508.20     58.21 o 
   6  10   8      192.95      168.65     60.52 o 
   7  10   8      664.23      711.83     83.28 o 
  -7  11   8      274.40      304.43    111.45 o 
  -6  11   8      607.49      718.81     80.03 o 
  -5  11   8      622.84      692.38     85.02 o 
  -4  11   8      237.66      280.74     79.79 o 
  -3  11   8     1154.42     1236.42     96.99 o 
  -2  11   8      262.53      292.71     80.03 o 
  -1  11   8     1122.75     1209.24     78.04 o 
   0  11   8      854.22      904.31     69.31 o 
   1  11   8     1498.75     2020.56     98.73 o 
   2  11   8     1105.41     1085.08     74.05 o 
   3  11   8      180.07      161.02     61.58 o 
   4  11   8      301.23      326.37     49.37 o 
   5  11   8      539.44      545.08     60.53 o 
   6  11   8      378.25      435.56    132.52 o 
  -6  12   8      376.80      518.10     86.77 o 
  -5  12   8     1357.05     1526.89     90.76 o 
  -4  12   8     1317.98     1549.58     93.00 o 
  -3  12   8      123.53      157.08     84.52 o 
  -2  12   8     3832.74     4690.61    148.10 o 
  -1  12   8     2298.12     2738.37    110.70 o 
   0  12   8     2478.79     2675.04    107.46 o 
   1  12   8     3464.39     3813.97    129.90 o 
   2  12   8      553.78      536.55     77.79 o 
   3  12   8     2096.90     2138.77     78.98 o 
   4  12   8      343.41      386.47     51.69 o 
   5  12   8      882.04      783.35     65.45 o 
   6  12   8      790.48      844.29     68.02 o 
  -6  13   8     2435.33     3377.90    140.37 o 
  -5  13   8     1374.14     2082.39    122.92 o 
  -4  13   8      824.12      940.22    103.47 o 
  -3  13   8     3822.61     4709.56    145.11 o 
  -2  13   8      472.35      666.95     97.49 o 
  -1  13   8     4083.84     5091.53    156.33 o 
   0  13   8     2805.32     3437.99    136.38 o 
   1  13   8     1984.85     2091.61    101.48 o 
   2  13   8     3463.08     3385.38    113.94 o 
   3  13   8      336.14      341.32     51.01 o 
   4  13   8     2456.36     2387.25     84.64 o 
   5  13   8      582.78      692.88     96.24 o 
  -5  14   8      809.47     1007.54    110.45 o 
  -4  14   8     2916.35     4190.46    155.33 o 
  -3  14   8      186.64      172.04     71.31 o 
  -2  14   8     3986.09     4751.45    149.60 o 
  -1  14   8      827.32      985.35    107.21 o 
   0  14   8     1572.34     1844.78    118.18 o 
   1  14   8     2150.35     2393.05    111.95 o 
   2  14   8      557.66      695.88     94.99 o 
   3  14   8     1869.57     1927.81    107.46 o 
   4  14   8      599.31      678.96     66.48 o 
  -4  15   8      346.53      471.73    103.72 o 
  -3  15   8     2169.77     2730.64    126.91 o 
  -2  15   8      127.70      149.35     73.80 o 
  -1  15   8     2183.51     2696.73    138.13 o 
   0  15   8      432.71      620.33    101.73 o 
   1  15   8      507.24      576.70     80.03 o 
   2  15   8      902.06     1029.98    107.96 o 
   3  15   8      161.43      114.44     84.52 o 
  -2  16   8     1066.87     1322.19    126.91 o 
  -1  16   8       64.16       40.39     72.55 o 
   0  16   8      666.15      807.82    109.95 o 
   1  16   8      104.75       23.44     70.56 o 
  -1 -15   9      550.29      615.84     97.74 o 
   0 -15   9      291.45      359.03     92.50 o 
  -4 -14   9     1099.74     1017.76     84.52 o 
  -3 -14   9       49.97       14.96     74.05 o 
  -2 -14   9     1663.20     1476.77     97.99 o 
  -1 -14   9      396.66      361.53     69.81 o 
   0 -14   9     1029.35      807.82     84.77 o 
   1 -14   9      643.59      583.93     79.54 o 
   2 -14   9      285.70      292.96     73.55 o 
  -4 -13   9      238.53      187.74     77.04 o 
  -3 -13   9     1276.98     1221.96    100.98 o 
  -2 -13   9      466.15      396.68     85.52 o 
  -1 -13   9     1530.77     1530.63    111.70 o 
   0 -13   9     1303.16     1161.12    106.21 o 
   1 -13   9      803.53      755.96     99.48 o 
   2 -13   9     1657.09     1564.04    118.93 o 
   3 -13   9      490.78      540.54     98.98 o 
   4 -13   9     1570.26     1649.31    126.91 o 
  -5 -12   9      866.21      765.69     85.52 o 
  -4 -12   9     1274.85     1273.82     86.27 o 
  -3 -12   9     1188.61     1072.11     96.49 o 
  -2 -12   9     1337.80     1292.52     88.76 o 
  -1 -12   9     2043.87     1909.61    116.19 o 
   0 -12   9     2052.75     1982.66    106.96 o 
   1 -12   9     3452.19     3171.21    131.15 o 
   2 -12   9     1207.45     1140.43     91.75 o 
   3 -12   9     1936.49     2031.78    125.91 o 
   4 -12   9      377.01      455.52     75.80 o 
  -7 -11   9     1360.79     1202.76     99.48 o 
  -5 -11   9     1218.70     1274.07     92.50 o 
  -4 -11   9     1328.68     1291.52     94.50 o 
  -3 -11   9     1204.01     1081.34     80.28 o 
  -2 -11   9     3529.92     3513.28    135.39 o 
  -1 -11   9     1203.53     1102.78     84.27 o 
   0 -11   9     3268.26     2859.55    129.65 o 
   1 -11   9      902.13      793.61     93.00 o 
   2 -11   9     2260.69     2036.51    119.68 o 
   3 -11   9      597.40      619.33     93.50 o 
   4 -11   9      876.64      806.08     98.73 o 
   5 -11   9      412.51      476.93    127.03 o 
  -7 -10   9       10.78      -36.65     67.82 o 
  -6 -10   9     1593.35     1406.96     91.75 o 
  -5 -10   9      518.73      499.65     75.30 o 
  -4 -10   9     2270.97     2170.15    106.71 o 
  -3 -10   9     3116.76     2949.80    111.95 o 
  -2 -10   9      257.52      276.01     73.80 o 
  -1 -10   9     2430.55     2135.75    102.97 o 
   0 -10   9       84.50      135.88     75.05 o 
   1 -10   9     1696.26     1521.40    106.96 o 
   2 -10   9      394.07      345.57     84.02 o 
   3 -10   9      477.41      429.59     87.26 o 
   4 -10   9      545.97      541.79     90.76 o 
   5 -10   9      105.14      161.27     64.81 o 
   6 -10   9      236.65      225.39    105.22 o 
  -7  -9   9     1312.77     1320.44     96.49 o 
  -6  -9   9      379.22      325.37     72.31 o 
  -5  -9   9     2150.18     2020.99     69.04 o 
  -4  -9   9     1140.53     1019.25     72.80 o 
  -3  -9   9     1707.55     1641.08     96.74 o 
  -2  -9   9     1241.12     1074.60     77.04 o 
  -1  -9   9      290.39      249.33     56.85 o 
   0  -9   9      586.27      496.91     79.29 o 
   1  -9   9      734.22      623.82     83.77 o 
   2  -9   9     1097.94      945.20     92.50 o 
   3  -9   9      642.23      644.01     88.26 o 
   4  -9   9      719.30      636.04     76.05 o 
   5  -9   9      148.12      215.19     56.61 o 
   6  -9   9      567.66      552.83     57.71 o 
  -8  -8   9      463.35      408.15     66.57 o 
  -7  -8   9      481.07      396.18     80.28 o 
  -6  -8   9      957.53      864.17     83.77 o 
  -5  -8   9      854.15      747.64     53.77 o 
  -4  -8   9     3704.15     3347.84    155.21 o 
  -3  -8   9      726.86      626.56     73.80 o 
  -2  -8   9     2029.59     1664.27     94.99 o 
  -1  -8   9      495.75      214.92     67.82 o 
   0  -8   9     2427.64     1912.35     94.50 o 
   1  -8   9     2150.06     1804.64     94.50 o 
   2  -8   9      956.89      759.95     86.27 o 
   3  -8   9     3033.08     2633.41    122.17 o 
   4  -8   9      355.47      307.17     61.83 o 
   5  -8   9     2973.11     2918.48    239.98 o 
   6  -8   9      194.27      271.40     63.82 o 
   7  -8   9      948.12     1024.64     76.65 o 
  -8  -7   9      495.52      472.23     84.77 o 
  -7  -7   9      192.79      206.19     72.55 o 
  -6  -7   9     1267.22     1180.07     90.01 o 
  -5  -7   9     2118.61     2184.53     69.40 o 
  -4  -7   9      663.10      561.50     43.52 o 
  -3  -7   9     5441.21     4576.67    128.65 o 
  -2  -7   9      227.94      130.65     47.12 o 
  -1  -7   9     5347.86     4221.13    124.66 o 
   0  -7   9     1769.11     1468.29     96.74 o 
   1  -7   9     2270.00     1966.70    106.96 o 
   2  -7   9     5255.16     4199.69    139.13 o 
   3  -7   9       42.74       17.45     65.32 o 
   4  -7   9     5185.99     4583.65    142.87 o 
   5  -7   9      529.64      497.65     92.50 o 
   6  -7   9     2674.71     2866.35    279.87 o 
   7  -7   9     1620.00     1664.02    115.94 o 
  -9  -6   9      659.33      556.25     74.05 o 
  -8  -6   9      452.17      338.09     84.52 o 
  -7  -6   9     1050.45      993.07     90.26 o 
  -6  -6   9     1311.26     1149.90     85.77 o 
  -5  -6   9     3103.14     2693.12     89.13 o 
  -4  -6   9     3719.83     3217.22    131.02 o 
  -3  -6   9      522.81      412.84     39.81 o 
  -2  -6   9     7156.91     5957.45    150.34 o 
  -1  -6   9     1350.78     1086.32     86.52 o 
   0  -6   9     8290.44     6639.36    158.07 o 
   1  -6   9     4594.20     3680.58    131.15 o 
   2  -6   9     1826.34     1333.16     85.52 o 
   3  -6   9     5699.35     4308.64    136.38 o 
   4  -6   9      628.56      507.88     78.54 o 
   5  -6   9     4471.39     4229.70    906.56 o 
   6  -6   9     2027.82     2151.92    264.04 o 
   7  -6   9     1255.42     1323.68    103.47 o 
  -9  -5   9      431.86      444.30     92.00 o 
  -8  -5   9      951.72      752.72     75.30 o 
  -7  -5   9     1584.34     1476.77     95.99 o 
  -6  -5   9     2120.29     1824.83     98.73 o 
  -5  -5   9     2524.52     2103.30     66.01 o 
  -4  -5   9     2569.76     2225.37     66.11 o 
  -3  -5   9     4821.51     3638.55    199.71 o 
  -2  -5   9     1688.65     1156.71    157.95 o 
  -1  -5   9     5627.02     3758.12    124.66 o 
   0  -5   9     3469.86     2229.74    105.72 o 
   1  -5   9     6535.37     3980.28    133.14 o 
   2  -5   9     8335.23     4814.53    143.61 o 
   4  -5   9     3831.13     2055.21    105.72 o 
   5  -5   9     1475.87     1322.52    194.32 o 
   6  -5   9     2004.26     2176.64    128.40 o 
   7  -5   9     1818.19     1529.88    100.73 o 
  -9  -4   9     1134.49     1048.18     99.73 o 
  -8  -4   9     1722.63     1388.26     99.73 o 
  -7  -4   9      906.82      857.44     87.51 o 
  -6  -4   9     3372.24     2827.63    113.69 o 
  -5  -4   9      578.11      509.16     47.25 o 
  -4  -4   9     1063.82      739.25     79.54 o 
  -3  -4   9     3216.09     2430.65     71.81 o 
  -2  -4   9      909.46      546.42    141.99 o 
  -1  -4   9     4181.87     2612.03    107.34 o 
   0  -4   9     1880.95      923.51     89.26 o 
   5  -4   9      304.46      170.35    219.78 o 
   6  -4   9     1029.74      874.68    281.74 o 
   7  -4   9       88.18       69.09     49.38 o 
   8  -4   9      811.83      767.68     94.25 o 
  -9  -3   9      989.52      863.42     80.28 o 
  -8  -3   9      829.74      720.06     74.30 o 
  -7  -3   9     2578.91     2203.31    110.70 o 
  -6  -3   9       57.41        6.23     66.82 o 
  -5  -3   9     2785.16     2136.20    156.83 o 
  -4  -3   9      932.49      649.19    118.93 o 
  -3  -3   9      651.61      317.80    126.91 o 
  -2  -3   9     4015.95     2841.55     99.23 o 
  -1  -3   9      130.84       88.76     45.63 o 
   0  -3   9     4976.04     3303.35    126.91 o 
   1  -3   9      442.39      183.01     58.84 o 
   2  -3   9     1435.43      773.67     74.80 o 
   4  -3   9      109.63       95.74     82.53 o 
   5  -3   9      823.05      472.69    339.34 o 
   6  -3   9      118.44      147.85     60.84 o 
   7  -3   9      408.16      262.17    163.43 o 
   8  -3   9      254.92      178.52     83.28 o 
  -9  -2   9      699.68      568.47     76.05 o 
  -8  -2   9      722.18      573.70     87.02 o 
  -7  -2   9     1367.03     1303.99     85.77 o 
  -6  -2   9     2499.24     1950.50     93.25 o 
  -5  -2   9     1068.30      590.05    140.00 o 
  -4  -2   9     2141.08     1507.21    142.12 o 
  -3  -2   9     1352.61      977.35    197.22 o 
  -2  -2   9     4097.92     3543.12    301.81 o 
  -1  -2   9     1637.23     6418.73   3491.34 o 
   0  -2   9     1681.69     1396.24    105.47 o 
   1  -2   9     2570.48     2328.48    109.70 o 
   2  -2   9     1634.17     1268.83     92.00 o 
   3  -2   9     3298.19     2835.11    134.14 o 
   4  -2   9      855.48      624.81    299.32 o 
   5  -2   9     1437.50     1081.21    562.98 o 
   6  -2   9     1427.28      995.18    745.37 o 
   7  -2   9        3.05       45.88     75.05 o 
   8  -2   9      851.30      845.72     99.73 o 
  -9  -1   9      277.74      222.40     65.57 o 
  -8  -1   9     1540.19     1430.40    107.21 o 
  -7  -1   9      397.52      307.92     80.03 o 
  -6  -1   9     2273.28     1807.13    102.72 o 
  -5  -1   9     3132.44     2464.04    166.68 o 
  -4  -1   9     2113.72     1778.27    365.89 o 
  -3  -1   9     9089.05     8756.29   1720.74 o 
  -2  -1   9     1352.70     1409.99    202.95 o 
  -1  -1   9    11297.09    13994.54    242.60 o 
   0  -1   9     1430.17     1835.06    106.46 o 
   1  -1   9     3070.70     3300.36    128.65 o 
   2  -1   9     5328.43     6074.38    166.05 o 
   3  -1   9      788.16      836.99     84.52 o 
   4  -1   9     9637.46    10091.67    244.96 o 
   5  -1   9      797.55      655.77    182.01 o 
   6  -1   9     2029.30     1562.41    531.94 o 
   7  -1   9     1862.78     1856.75    112.70 o 
   8  -1   9      165.75      151.34     67.07 o 
  -9   0   9      648.00      543.78     76.29 o 
  -8   0   9      501.59      401.67     69.81 o 
  -7   0   9     3056.26     2410.26    109.70 o 
  -6   0   9      463.55      263.54     75.30 o 
  -5   0   9     1569.83     1383.48    388.08 o 
  -4   0   9     5449.22     5727.71   1853.63 o 
  -3   0   9     3989.55     4278.87   1086.82 o 
  -2   0   9    15821.78    23969.17    334.85 o 
  -1   0   9      106.11      242.85     86.27 o 
   0   0   9    11586.45    16526.47    284.48 o 
   1   0   9     3382.42     5183.04    171.79 o 
   2   0   9     2747.00     3749.40    174.03 o 
   3   0   9    11848.95    12823.75   3723.47 o 
   4   0   9       87.57      103.12     63.52 o 
   5   0   9     5854.73     6283.50    388.83 o 
   6   0   9     2181.52     2007.52     78.33 o 
   7   0   9     1129.36     1007.54     85.02 o 
   8   0   9     2493.13     2699.48    126.91 o 
  -9   1   9      322.46      366.76     94.50 o 
  -8   1   9     1191.30      900.07     84.52 o 
  -7   1   9      544.80      367.51     82.78 o 
  -6   1   9     2350.76     1717.12     95.24 o 
  -5   1   9     2802.39     2832.95   1000.80 o 
  -4   1   9     2669.48     2862.97    747.11 o 
  -3   1   9     9253.05    10626.48   1406.21 o 
  -2   1   9     1780.06     2310.77    107.96 o 
  -1   1   9    12043.01    15092.09    245.84 o 
   0   1   9     1616.86     2371.11    129.40 o 
   1   1   9     3708.46     4572.68    162.06 o 
   2   1   9     5601.46     8194.42    202.70 o 
   3   1   9      701.16      975.22    328.61 o 
   4   1   9    10026.74    12886.41   3147.89 o 
   5   1   9      843.86     1038.13    169.79 o 
   6   1   9     2257.74     2273.79    306.30 o 
   7   1   9     1966.93     2046.74    121.92 o 
   8   1   9      231.43      264.79     93.50 o 
  -9   2   9      393.82      364.02     95.99 o 
  -8   2   9     1000.31      806.33     98.98 o 
  -7   2   9     1371.32     1027.23    103.22 o 
  -6   2   9     2328.13     1613.65     92.00 o 
  -5   2   9      914.01      918.92    239.85 o 
  -4   2   9     2474.39     2940.46    635.16 o 
  -3   2   9     2361.02     3594.57    155.08 o 
  -2   2   9     4716.56     6376.32    177.52 o 
  -1   2   9     2151.63     2907.67    133.89 o 
   0   2   9     2076.30     3126.08    158.57 o 
   1   2   9     2428.39     4145.83    173.28 o 
   2   2   9     1569.17     2116.55    133.64 o 
   3   2   9     3783.67     4785.84    545.65 o 
   4   2   9      957.84     1078.22    174.53 o 
   5   2   9     1340.46     1673.46    467.12 o 
   6   2   9     1771.28     2114.37    551.64 o 
   7   2   9       47.48       76.54     86.52 o 
   8   2   9      955.41      909.05    106.96 o 
  -9   3   9      902.58      857.44    109.70 o 
  -8   3   9      631.83      528.08     96.49 o 
  -7   3   9     2736.63     2304.29    114.94 o 
  -6   3   9      121.81      -70.81     85.52 o 
  -5   3   9     3016.98     3835.85    778.53 o 
  -4   3   9      871.67      966.89    122.92 o 
  -3   3   9      878.67     1223.70    111.95 o 
  -2   3   9     5074.20     6852.29    215.92 o 
  -1   3   9       91.30      204.20    120.67 o 
   0   3   9     4989.43     6821.87    208.44 o 
   1   3   9      397.66      475.97    100.48 o 
   2   3   9     1579.13     2136.00    127.41 o 
   3   3   9     2298.49     2321.15    435.45 o 
   4   3   9      136.83      136.34     62.21 o 
   5   3   9      884.91      958.88    141.24 o 
   6   3   9       94.63      165.30     67.80 o 
   7   3   9      585.58      516.86     79.04 o 
   8   3   9      207.87      147.60     71.31 o 
  -9   4   9      972.83      733.27     89.51 o 
  -8   4   9     1694.01     1498.46    106.21 o 
  -7   4   9      673.81      458.02     75.80 o 
  -6   4   9     2844.22     2294.57    122.92 o 
  -5   4   9      324.03      356.06     73.23 o 
  -4   4   9      938.71      930.49    133.39 o 
  -3   4   9     3066.62     3691.30    184.00 o 
  -2   4   9      823.60      999.56    116.19 o 
  -1   4   9     4723.04     5876.92    203.70 o 
   0   4   9     1681.75     2025.04    140.12 o 
   1   4   9     6663.53     7170.18    215.67 o 
   3   4   9     2396.52     2764.58    283.49 o 
   4   4   9     1068.23     1312.85    291.84 o 
   5   4   9      451.41      619.20     98.98 o 
   6   4   9     1222.11     1563.67    232.25 o 
   7   4   9      175.32      118.93     69.06 o 
   8   4   9      859.59      774.66     90.01 o 
  -9   5   9      557.71      518.35    107.96 o 
  -8   5   9      918.65      723.55     88.26 o 
  -7   5   9     1465.56     1190.54    126.66 o 
  -6   5   9     1707.12     1753.03    136.88 o 
  -5   5   9     1970.42     2258.66    150.10 o 
  -4   5   9     2213.08     3000.67    167.05 o 
  -3   5   9     4536.15     6018.78    207.19 o 
  -2   5   9     2120.40     2673.55    142.87 o 
  -1   5   9     4878.69     6411.48    201.46 o 
   0   5   9     3897.35     5611.88    197.22 o 
   1   5   9     6098.05     7065.21    223.65 o 
   2   5   9     9614.47    11125.53    278.25 o 
   3   5   9      195.69      105.15    179.52 o 
   4   5   9     4208.43     4504.32    923.89 o 
   5   5   9     1377.70     1716.13    303.06 o 
   6   5   9     1965.88     2203.88    413.39 o 
   7   5   9     1879.13     1887.66    125.91 o 
   8   5   9       40.47      143.11     72.80 o 
  -9   6   9      834.56      786.88    120.18 o 
  -8   6   9      438.14      329.61    105.47 o 
  -7   6   9     1074.77     1061.14    124.91 o 
  -6   6   9     1070.77     1153.14    111.70 o 
  -5   6   9     2959.29     3059.51    128.90 o 
  -4   6   9     3636.48     4240.33    147.10 o 
  -3   6   9      712.31      889.85    102.47 o 
  -2   6   9     7196.69     7937.61    183.01 o 
  -1   6   9     1352.06     1373.05    111.70 o 
   0   6   9     8087.53     9099.98    205.45 o 
   1   6   9     5119.87     5549.30    171.79 o 
   2   6   9     2260.00     2504.00    165.55 o 
   3   6   9     6607.36     7329.45    349.93 o 
   4   6   9      763.89      746.84    104.84 o 
   5   6   9     4613.88     5068.23    603.00 o 
   6   6   9     1965.88     2498.29    307.05 o 
   7   6   9     1136.59     1194.78    113.94 o 
  -8   7   9      441.21      189.49    117.68 o 
  -7   7   9      102.68       82.03    107.21 o 
  -6   7   9     1061.11     1259.61    122.92 o 
  -5   7   9     1984.89     2380.59    121.42 o 
  -4   7   9      829.91      858.94     87.51 o 
  -3   7   9     5971.52     6899.16    160.82 o 
  -2   7   9      205.40      216.42     62.58 o 
  -1   7   9     5318.24     5745.52    148.85 o 
   0   7   9     1809.18     2109.32    104.97 o 
   1   7   9     2732.40     3119.60    137.63 o 
   2   7   9     6101.90     6235.20    168.05 o 
   3   7   9       13.51      -29.15     71.43 o 
   4   7   9     5470.90     6472.89   1408.21 o 
   5   7   9      598.41      617.67     77.01 o 
   6   7   9     2982.77     3473.89    170.91 o 
   7   7   9     1864.65     1983.41    117.43 o 
  -8   8   9      318.92      223.40     94.50 o 
  -7   8   9      223.71      229.88    123.42 o 
  -6   8   9      742.82      752.22     84.52 o 
  -5   8   9      702.48      857.44     85.52 o 
  -4   8   9     3426.48     4098.96    131.65 o 
  -3   8   9      521.72      553.26     67.57 o 
  -2   8   9     2257.50     2345.18     99.73 o 
  -1   8   9      660.13      785.13     72.06 o 
   0   8   9     2490.98     2404.27    101.23 o 
   1   8   9     2553.22     2729.90    119.68 o 
   2   8   9      518.15      534.81     74.30 o 
   3   8   9     3656.03     3803.92    105.75 o 
   4   8   9      395.71      494.52     84.40 o 
   5   8   9     3122.62     3249.49    525.21 o 
   6   8   9      283.98      323.38     65.85 o 
   7   8   9      894.04     1042.69    115.94 o 
  -8   9   9      199.19      -39.64    119.18 o 
  -7   9   9     1355.54     1528.38    140.12 o 
  -6   9   9      246.79      261.30     76.05 o 
  -5   9   9     2099.14     2376.60    101.98 o 
  -4   9   9      980.99     1114.75     91.50 o 
  -3   9   9     2013.06     2357.15    111.45 o 
  -2   9   9     1184.24     1325.18     82.53 o 
  -1   9   9      224.61      178.02     75.30 o 
   0   9   9      783.37      812.31     88.76 o 
   1   9   9      640.33      534.81     68.57 o 
   2   9   9     1477.08     1397.24     99.23 o 
   3   9   9      599.67      688.89    109.21 o 
   4   9   9     1024.06     1031.53     69.58 o 
   5   9   9      263.88      235.57     66.19 o 
   6   9   9      728.40      731.93    126.78 o 
  -7  10   9        9.30      -28.17    135.63 o 
  -5  10   9      499.13      457.52     84.27 o 
  -4  10   9     2233.92     2529.93    116.69 o 
  -3  10   9     2921.04     3214.59    115.19 o 
  -2  10   9      426.76      480.95     67.07 o 
  -1  10   9     2343.61     2426.96    102.97 o 
   0  10   9       86.73      128.90     58.34 o 
   1  10   9     1592.65     1516.66    102.22 o 
   2  10   9      486.39      498.16     85.52 o 
   3  10   9      513.97      500.62     57.99 o 
   4  10   9      730.42      661.19     62.96 o 
   5  10   9      134.46      206.44     61.59 o 
   6  10   9      339.33      300.47     71.83 o 
  -7  11   9     1302.00     1778.46    185.25 o 
  -6  11   9      428.95      478.21     87.02 o 
  -5  11   9     1210.36     1558.05    107.21 o 
  -4  11   9     1358.60     1560.55    106.21 o 
  -3  11   9     1399.45     1596.70    103.97 o 
  -2  11   9     3554.17     4071.78    137.13 o 
  -1  11   9     1546.20     1691.69     94.50 o 
   0  11   9     3318.60     3345.74    120.67 o 
   1  11   9      896.80     1077.35     97.24 o 
   2  11   9     2248.32     2231.24    102.47 o 
   3  11   9      399.50      348.89     72.55 o 
   4  11   9     1076.99     1141.59     67.68 o 
   5  11   9      646.51      659.69     76.29 o 
  -6  12   9      918.70     1111.01    101.73 o 
  -5  12   9      892.92     1182.81    103.97 o 
  -4  12   9      929.39     1119.48    101.48 o 
  -3  12   9     1296.82     1468.54     93.25 o 
  -2  12   9     1611.30     1954.23    101.23 o 
  -1  12   9     2277.91     2571.32    122.42 o 
   0  12   9     2363.71     2798.21    126.41 o 
   1  12   9     3592.93     3848.88    139.13 o 
   2  12   9     1095.60     1258.61    101.48 o 
   3  12   9     2006.08     2257.12     90.46 o 
   4  12   9      375.13      330.24     50.37 o 
  -5  13   9      785.13      951.94     99.48 o 
  -4  13   9      245.16      234.62     67.57 o 
  -3  13   9     1087.01     1417.93    111.20 o 
  -2  13   9      560.52      469.98     95.24 o 
  -1  13   9     1666.83     1990.14    103.72 o 
   0  13   9     1497.10     1662.52     97.24 o 
   1  13   9      826.90      910.05     83.03 o 
   2  13   9     1380.32     1367.07    104.97 o 
   3  13   9      544.28      694.60     77.67 o 
   4  13   9     1614.66     1725.63     86.97 o 
  -4  14   9     1097.63     1271.82    117.68 o 
  -3  14   9       18.93      -37.15     66.57 o 
  -2  14   9     1604.96     1984.40    126.66 o 
  -1  14   9      414.73      430.84    100.48 o 
   0  14   9      917.40      944.70    103.72 o 
   1  14   9      627.02      625.07     77.54 o 
   2  14   9      243.31      349.81     90.76 o 
  -1  15   9      618.65      681.91    113.69 o 
   0  15   9      245.67      251.57     97.49 o 
  -3 -13  10      220.97      108.21     61.33 o 
  -2 -13  10       39.84      -32.91     78.54 o 
  -1 -13  10      182.05      173.53     86.02 o 
   0 -13  10      148.20      124.17     64.58 o 
   1 -13  10      271.68      275.51     91.25 o 
   2 -13  10      631.75      558.99     83.28 o 
  -4 -12  10      894.58      798.85     93.00 o 
  -3 -12  10      310.53      310.16     84.77 o 
  -2 -12  10      372.21      374.99     69.56 o 
  -1 -12  10      734.44      598.14     77.79 o 
   0 -12  10      427.36      441.31     90.76 o 
   1 -12  10     1394.60     1280.05    112.45 o 
   2 -12  10     1223.58     1259.36    115.94 o 
   3 -12  10     1018.61      847.47     91.00 o 
  -5 -11  10     1305.94     1219.71     97.24 o 
  -4 -11  10      465.72      431.09     66.57 o 
  -3 -11  10     1040.85      981.36     95.74 o 
  -2 -11  10     2507.10     2467.85    126.16 o 
  -1 -11  10      445.87      380.72     85.02 o 
   0 -11  10     2704.63     2367.12    128.65 o 
   1 -11  10      342.43      408.40     89.76 o 
   2 -11  10     3018.30     2617.45    127.16 o 
   3 -11  10      708.90      605.87    100.23 o 
   4 -11  10      606.40      502.15     79.54 o 
  -5 -10  10      181.53      157.82     70.56 o 
  -4 -10  10     2484.58     2265.65    114.44 o 
  -3 -10  10     1700.73     1691.44     96.49 o 
  -2 -10  10      807.00      781.15     92.50 o 
  -1 -10  10     3724.21     3098.40    137.13 o 
   0 -10  10       78.25       28.67     57.10 o 
   1 -10  10     3225.67     2940.83    128.65 o 
   2 -10  10      473.34      401.42     88.76 o 
   3 -10  10     1588.70     1343.38     99.98 o 
   4 -10  10     1269.40      976.12    107.71 o 
   5 -10  10        6.72       40.89     64.08 o 
  -7  -9  10     1473.44     1254.12     98.98 o 
  -5  -9  10     2742.33     2781.26    118.18 o 
  -4  -9  10      939.37      784.39     72.80 o 
  -3  -9  10     3038.43     2595.26    110.95 o 
  -2  -9  10     2514.66     2241.71    114.94 o 
  -1  -9  10      119.84       42.39     71.56 o 
   0  -9  10     2430.36     1917.33    102.47 o 
   1  -9  10      516.80      488.43     70.81 o 
   2  -9  10     2108.06     1809.62    115.44 o 
   3  -9  10     2391.55     2029.03    124.17 o 
   4  -9  10      303.23      173.78     83.52 o 
   5  -9  10     1395.96     1321.44    116.19 o 
  -7  -8  10       59.15      -43.63     73.30 o 
  -6  -8  10     1094.45      931.49     74.30 o 
  -5  -8  10      344.61      250.33     70.31 o 
  -4  -8  10     2712.18     2381.08    108.96 o 
  -3  -8  10     1101.88      918.03     85.52 o 
  -2  -8  10      913.00      727.04     82.53 o 
  -1  -8  10      919.05      643.27     83.03 o 
   0  -8  10      286.94      206.19     58.09 o 
   1  -8  10     1210.37      837.49     78.04 o 
   2  -8  10     1028.38      735.27     91.00 o 
   3  -8  10     1167.70      807.82     94.50 o 
   4  -8  10     1486.34     1096.05     89.26 o 
   5  -8  10      799.64      607.61     91.75 o 
  -8  -7  10      254.13      178.27     79.04 o 
  -7  -7  10       72.01       12.97     70.31 o 
  -6  -7  10      142.53       31.42     69.06 o 
  -5  -7  10      450.71      357.94     47.86 o 
  -3  -7  10     1381.35     1124.22     85.27 o 
  -2  -7  10       60.95      -20.44     46.38 o 
  -1  -7  10      324.62      147.85     54.35 o 
   0  -7  10      201.04       61.83     72.31 o 
   1  -7  10      425.59      270.77     61.09 o 
   2  -7  10      761.18      306.18     80.53 o 
   3  -7  10      314.37       10.72     69.56 o 
   4  -7  10     1175.89      751.23     75.55 o 
   5  -7  10      150.87       31.91     54.85 o 
   6  -7  10     1293.14      942.46    100.73 o 
  -8  -6  10      270.78      173.03     82.53 o 
  -7  -6  10       38.73     -100.98     67.32 o 
  -6  -6  10      625.98      381.97     58.09 o 
  -5  -6  10      340.92      191.73     60.21 o 
  -4  -6  10      483.34      251.63     38.97 o 
  -3  -6  10       37.58      -40.39     44.13 o 
  -2  -6  10      421.96      114.69     67.32 o 
  -1  -6  10      625.97      187.25     69.31 o 
   0  -6  10      609.55      144.61     72.31 o 
   1  -6  10     1140.01      459.51     79.79 o 
   3  -6  10     1288.04      530.57     84.77 o 
   4  -6  10      884.36      399.92     64.33 o 
   5  -6  10     1057.90      457.27     65.32 o 
   6  -6  10     1173.50      731.53     88.76 o 
  -8  -5  10      236.37      156.08     60.09 o 
  -7  -5  10     1873.46     1317.20     96.74 o 
  -5  -5  10     2582.74     1970.78     99.48 o 
  -4  -5  10      961.04      628.82     50.77 o 
  -3  -5  10     1314.57      743.00     59.09 o 
  -2  -5  10     3578.04     2112.31     95.24 o 
  -1  -5  10      598.32      292.21     57.84 o 
   6  -5  10      339.13      186.56    332.48 o 
   7  -5  10     1066.85      619.08     82.03 o 
  -8  -4  10     1873.69     1395.49    105.96 o 
  -7  -4  10      897.62      700.61     88.01 o 
  -6  -4  10     5233.39     4154.56    136.88 o 
  -5  -4  10      401.98      226.62     38.88 o 
  -4  -4  10     3643.24     2381.52    209.69 o 
  -3  -4  10     6225.14     3916.14    306.42 o 
  -2  -4  10     1325.89      529.82     82.53 o 
  -1  -4  10    12092.94     8828.21    199.46 o 
   1  -4  10     8912.22     5500.68    157.58 o 
   2  -4  10     1426.02      749.23     76.05 o 
   6  -4  10     2208.18     1339.81    807.70 o 
   7  -4  10      566.08      321.38    312.03 o 
  -9  -3  10      926.02      825.78     98.73 o 
  -8  -3  10     1240.60      920.52     82.53 o 
  -7  -3  10     3836.21     3304.60    133.39 o 
  -6  -3  10      240.11      104.22     75.55 o 
  -5  -3  10     6223.85     4442.39    310.41 o 
  -4  -3  10     3053.78     1952.72     70.68 o 
  -3  -3  10     2801.44     2076.24    167.80 o 
  -2  -3  10     9762.97     7634.27    548.90 o 
  -1  -3  10      150.49        3.49     57.10 o 
   0  -3  10    13642.79    11971.00    225.14 o 
   1  -3  10     2417.28     1947.00    119.43 o 
   2  -3  10     4697.52     3340.25    142.37 o 
   3  -3  10     4252.65     3157.24    129.90 o 
   5  -3  10     3707.79     2522.29   1047.80 o 
   6  -3  10      318.72      479.21    104.72 o 
   7  -3  10     1405.76      843.23    648.50 o 
  -9  -2  10      642.11      554.51     96.49 o 
  -8  -2  10     1104.18      799.35     96.49 o 
  -7  -2  10      250.22      196.47     81.53 o 
  -6  -2  10     4389.00     3565.89    133.89 o 
  -5  -2  10      460.81      176.67     47.86 o 
  -4  -2  10     5629.01     4604.47    645.64 o 
  -3  -2  10     4880.36     4522.21    850.58 o 
  -2  -2  10     1253.78     1283.71     66.39 o 
  -1  -2  10     9283.89    10074.19    240.98 o 
   0  -2  10       14.94      -36.40     90.26 o 
   1  -2  10     6151.32     7002.13    185.00 o 
   2  -2  10     4319.05     4695.85    156.33 o 
   3  -2  10     2019.98     2073.91    129.15 o 
   4  -2  10     3800.90     3343.99    143.61 o 
   5  -2  10      498.74      349.75     93.25 o 
   6  -2  10     2007.78     1292.24    380.35 o 
   7  -2  10      290.42      308.92     94.50 o 
  -8  -1  10      209.93       94.50     83.77 o 
  -7  -1  10      759.28      518.85     88.51 o 
  -6  -1  10       48.97      -23.69     51.11 o 
  -5  -1  10     2103.11     1833.68    342.70 o 
  -4  -1  10      279.22      218.45     55.23 o 
  -3  -1  10     1635.55     1612.09    236.11 o 
  -2  -1  10     1495.73     1497.37    167.67 o 
  -1  -1  10     1016.56     1127.46     65.62 o 
   0  -1  10     2601.98     3670.61    159.57 o 
   1  -1  10     1056.59     1320.44    122.17 o 
   2  -1  10     1472.68     1658.28    128.15 o 
   3  -1  10     1881.96     2341.69    134.39 o 
   4  -1  10     2088.52     2440.92    140.37 o 
   5  -1  10     1742.86     1836.97    135.63 o 
   6  -1  10      578.92      411.84     57.57 o 
   7  -1  10      691.90      672.19     85.77 o 
  -9   0  10        0.69     -124.17     82.78 o 
  -8   0  10        8.67     -101.48     78.29 o 
  -7   0  10        0.59      -61.58     76.29 o 
  -6   0  10      135.25       89.01     74.55 o 
  -5   0  10      345.27      291.21     70.06 o 
  -4   0  10     1052.71     1132.81    188.49 o 
  -3   0  10       65.93      180.08     52.71 o 
  -2   0  10      797.41     1046.94     94.12 o 
  -1   0  10      405.57      676.43    101.98 o 
   0   0  10      193.69      238.61     92.25 o 
   1   0  10      524.64      864.17    104.97 o 
   2   0  10      185.27      268.28    117.68 o 
   3   0  10     1940.04     2358.65    124.66 o 
   4   0  10      132.87      163.18     58.34 o 
   5   0  10     1167.26     1193.66     72.37 o 
   6   0  10      570.17      522.76     61.45 o 
   7   0  10      175.11      207.19     72.55 o 
  -9   1  10      119.92      -69.06     85.52 o 
  -8   1  10      211.82       23.94     85.02 o 
  -7   1  10      826.21      386.46     87.76 o 
  -6   1  10       59.58       78.79     59.09 o 
  -5   1  10     2033.07     2598.73    772.29 o 
  -4   1  10      216.28      345.31     65.35 o 
  -3   1  10     1665.91     2074.59    195.22 o 
  -2   1  10     1570.51     2090.62    131.40 o 
  -1   1  10     1026.01     1302.74    123.17 o 
   0   1  10     2248.29     3526.50    147.60 o 
   1   1  10      582.24      931.49    123.42 o 
   2   1  10     1480.89     2328.73    138.88 o 
   3   1  10     1518.53     2695.99    147.60 o 
   4   1  10     2073.09     2629.27    572.83 o 
   5   1  10     1630.61     2043.55    274.14 o 
   6   1  10      595.73      632.92     72.40 o 
   7   1  10      744.50      677.18     84.02 o 
  -9   2  10      730.47      471.48    101.73 o 
  -8   2  10     1178.99      922.76     89.76 o 
  -7   2  10      179.49        2.24     85.27 o 
  -6   2  10     4328.77     3325.29    127.66 o 
  -5   2  10      336.48      423.92     98.86 o 
  -4   2  10     6428.39     7542.57    743.25 o 
  -3   2  10     4507.87     7023.08    198.47 o 
  -2   2  10     1225.03     1832.81    109.95 o 
  -1   2  10     9325.14    12640.94    244.59 o 
   0   2  10       14.39       55.85    105.22 o 
   1   2  10     5680.25     8131.34    214.67 o 
   2   2  10     4168.75     5764.22    175.03 o 
   3   2  10     1838.90     2879.74    142.62 o 
   4   2  10     3782.61     4934.86   1680.60 o 
   5   2  10      438.09      575.25    219.28 o 
   6   2  10     2020.91     2214.94    506.39 o 
   7   2  10      160.10      206.94     91.25 o 
  -9   3  10      823.62      717.57     92.25 o 
  -8   3  10     1239.44     1052.41    112.20 o 
  -7   3  10     3916.95     3440.73    149.35 o 
  -6   3  10      208.57      232.37     74.80 o 
  -5   3  10     6871.39     8848.96   1598.19 o 
  -4   3  10     2432.69     3094.92    296.20 o 
  -3   3  10     3239.89     5107.74    190.99 o 
  -2   3  10    10009.94    13578.17    270.27 o 
  -1   3  10      163.51      368.51     94.74 o 
   0   3  10    13173.80    20005.10    350.80 o 
   1   3  10     2338.77     3458.93    176.03 o 
   2   3  10     4617.94     6105.30    187.00 o 
   3   3  10     4941.34     6548.61    185.25 o 
   4   3  10      275.49      426.39    124.54 o 
   5   3  10     3743.44     4859.18   1366.69 o 
   6   3  10      277.55      476.98    153.59 o 
   7   3  10     1611.83     1398.98    103.97 o 
  -8   4  10     2013.51     1639.83    114.69 o 
  -7   4  10      891.02      882.87    110.20 o 
  -6   4  10     5147.79     5309.45    190.99 o 
  -5   4  10      246.38      328.73     97.99 o 
  -4   4  10     4263.51     6093.83    215.17 o 
  -3   4  10     7076.09     9059.09    252.07 o 
  -2   4  10     1042.00     1267.58    122.42 o 
  -1   4  10    12310.82    16744.39    327.87 o 
   0   4  10      488.44      710.34    141.87 o 
   1   4  10     9440.16    13378.95    314.90 o 
   2   4  10     1379.00     1852.51    158.82 o 
   3   4  10     1753.92     2270.13    156.33 o 
   4   4  10     3238.51     3989.29    707.47 o 
   5   4  10        1.33       59.85     56.41 o 
   6   4  10     2108.26     2553.40    628.31 o 
   7   4  10      745.55      713.83    106.71 o 
  -8   5  10      444.33      179.02     96.74 o 
  -7   5  10     2113.12     2082.89    131.65 o 
  -6   5  10      227.77      294.96     81.78 o 
  -5   5  10     2534.50     2834.37    116.81 o 
  -4   5  10      793.19      910.80    140.12 o 
  -3   5  10     1618.65     1772.72    160.32 o 
  -2   5  10     4033.64     4579.41    193.48 o 
  -1   5  10      592.61      502.15    144.61 o 
   0   5  10     6942.33     7066.71    231.88 o 
   1   5  10     1498.04     1255.87    126.16 o 
   2   5  10     2834.77     3180.18    187.25 o 
   3   5  10     1990.41     1998.57    479.33 o 
   4   5  10      589.50      665.31    173.03 o 
   5   5  10     2037.48     2319.12    462.25 o 
   6   5  10      302.37      339.83     63.88 o 
   7   5  10     1069.91     1264.09    118.93 o 
  -8   6  10      304.44      158.57    105.72 o 
  -7   6  10       48.45        3.49    106.21 o 
  -6   6  10      566.50      795.61    129.65 o 
  -5   6  10      312.46      186.75    121.42 o 
  -4   6  10      783.64      969.64    134.14 o 
  -3   6  10       84.70        5.49     88.26 o 
  -2   6  10      642.83      743.00    126.16 o 
  -1   6  10      612.23      798.35    115.19 o 
   0   6  10      708.05      744.49    140.62 o 
   1   6  10     1440.21     1645.32    141.12 o 
   2   6  10      725.19      523.09    142.62 o 
   3   6  10     1281.68     1552.45    385.21 o 
   4   6  10      914.33     1081.51     93.87 o 
   5   6  10      772.34      857.48     85.89 o 
   6   6  10      940.95     1320.11    306.05 o 
  -8   7  10      299.00      306.92     91.75 o 
  -7   7  10       98.91      255.06    119.68 o 
  -6   7  10      129.09      269.27    125.66 o 
  -5   7  10      443.13      807.57    111.70 o 
  -4   7  10       31.89      -51.61     89.76 o 
  -3   7  10     1538.04     1812.87    123.42 o 
  -2   7  10      116.93       46.38     91.75 o 
  -1   7  10      306.72      375.74     85.02 o 
   0   7  10      305.80      241.35    101.23 o 
   1   7  10      293.10      366.26    103.72 o 
   2   7  10      877.24      907.06    145.86 o 
   3   7  10      212.47      120.88     81.03 o 
   4   7  10      899.66      937.24     82.45 o 
   5   7  10       98.28       74.89     56.83 o 
   6   7  10     1141.59     1496.48    385.46 o 
  -7   8  10      115.65      220.16     95.74 o 
  -6   8  10     1210.05     1799.40    144.86 o 
  -5   8  10      290.91      350.06     95.49 o 
  -4   8  10     2619.38     3288.14    145.11 o 
  -3   8  10     1169.43     1401.22    102.22 o 
  -2   8  10      921.17     1011.03    103.72 o 
  -1   8  10     1301.38     1568.03    106.21 o 
   0   8  10      313.00      330.36     95.74 o 
   1   8  10     1514.60     1674.24    107.96 o 
   2   8  10     1081.85     1113.25    114.69 o 
   3   8  10     1180.39     1206.71    275.01 o 
   4   8  10     1444.52     1582.09    147.85 o 
   5   8  10      801.47      875.69     78.87 o 
   6   8  10      473.38      570.52    127.28 o 
  -7   9  10     1483.38     2442.17    192.23 o 
  -5   9  10     3196.28     3995.73    144.36 o 
  -4   9  10      900.30      917.78     99.73 o 
  -3   9  10     3154.28     3681.33    143.61 o 
  -2   9  10     2582.69     2899.94    120.18 o 
  -1   9  10      126.59      110.70     86.27 o 
   0   9  10     2813.76     2864.03    123.42 o 
   1   9  10      715.29      766.44    104.72 o 
   2   9  10     1771.83     1929.05    114.94 o 
   3   9  10     2699.99     3071.23    144.11 o 
   4   9  10      258.55      291.67     68.45 o 
   5   9  10     1643.62     1868.32    105.63 o 
  -5  10  10      192.81      161.07     90.01 o 
  -4  10  10     2831.59     3443.97    142.37 o 
  -3  10  10     1605.45     1878.19    105.47 o 
  -2  10  10      926.01      966.15    103.22 o 
  -1  10  10     4094.53     4652.47    146.85 o 
   0  10  10      109.00       66.57     64.33 o 
   1  10  10     2961.12     3134.06    125.16 o 
   2  10  10      602.96      634.54     84.27 o 
   3  10  10     1419.05     1449.10    105.47 o 
   4  10  10     1718.10     1700.10     97.27 o 
   5  10  10       40.66      100.23     75.30 o 
  -5  11  10     1305.82     1633.10    117.93 o 
  -4  11  10      363.60      517.36     98.98 o 
  -3  11  10     1017.99     1224.45    110.45 o 
  -2  11  10     2585.51     3076.46    137.38 o 
  -1  11  10      496.32      495.42     79.29 o 
   0  11  10     3008.14     3171.21    128.15 o 
   1  11  10      184.20      197.47     69.56 o 
   2  11  10     2635.65     2651.36    130.40 o 
   3  11  10      530.83      552.76     82.78 o 
   4  11  10      589.52      588.00     76.57 o 
  -4  12  10      611.67      709.59    104.47 o 
  -3  12  10      289.18      423.36     78.79 o 
  -2  12  10      349.58      510.62     81.28 o 
  -1  12  10      940.05     1113.75    111.20 o 
   0  12  10      434.47      510.37     79.29 o 
   1  12  10     1376.83     1557.30    118.18 o 
   2  12  10      920.13      980.11     90.26 o 
   3  12  10     1042.05     1144.17     93.25 o 
  -3  13  10      133.85       60.84     96.74 o 
  -2  13  10       56.92       74.80     97.99 o 
  -1  13  10      208.09      247.08     75.80 o 
   0  13  10      245.87      306.18     97.49 o 
   1  13  10      213.22      296.20     74.80 o 
  -2 -12  11      482.68      349.81     91.00 o 
  -1 -12  11      887.24      704.60    100.48 o 
   0 -12  11      158.87       76.79     64.33 o 
  -4 -11  11       63.08      -17.70     74.30 o 
  -3 -11  11      860.16      778.90     96.49 o 
  -2 -11  11     1440.42     1358.84     98.24 o 
  -1 -11  11      150.11       34.91     59.84 o 
   0 -11  11     2034.32     1607.67    121.42 o 
   1 -11  11      128.67       -1.75     83.03 o 
   2 -11  11     2264.47     1753.53    115.69 o 
  -4 -10  11     1605.43     1445.85    107.46 o 
  -3 -10  11      714.77      675.68     93.50 o 
  -2 -10  11      821.53      644.01     94.50 o 
  -1 -10  11     2135.82     1776.71    119.93 o 
   0 -10  11       22.67      -15.46     57.59 o 
   1 -10  11     3088.96     2479.32    126.66 o 
   2 -10  11      653.84      576.20    100.73 o 
   3 -10  11     2007.11     1477.52    109.70 o 
  -5  -9  11     1358.19     1240.66     97.99 o 
  -4  -9  11      429.73      344.57     80.03 o 
  -3  -9  11     2352.63     1972.44    113.69 o 
  -2  -9  11     1619.19     1126.71    100.23 o 
  -1  -9  11      349.12       64.33     76.54 o 
   0  -9  11     1527.98     1144.42     91.00 o 
   1  -9  11      503.94      216.17     65.32 o 
   2  -9  11     2103.55     1273.82    112.20 o 
   3  -9  11     2333.29     1678.23    123.42 o 
   4  -9  11      369.06      129.90     85.52 o 
  -5  -8  11      778.34      612.35     81.53 o 
  -4  -8  11     1745.79     1315.71     97.49 o 
  -3  -8  11     1916.50     1263.10     97.24 o 
  -2  -8  11      699.25      277.25     77.04 o 
  -1  -8  11     1283.90      631.55     87.02 o 
   0  -8  11      579.08      209.44     78.54 o 
   1  -8  11      570.30      118.68     77.54 o 
   2  -8  11     2269.39     1408.46     98.73 o 
   3  -8  11      422.10      133.89     63.83 o 
   4  -8  11     1808.68      856.94    103.22 o 
  -5  -7  11      235.80      143.61     51.36 o 
  -4  -7  11     1739.18     1258.11     92.00 o 
  -3  -7  11      139.53      -93.50     62.33 o 
  -2  -7  11     1592.74      786.63     89.01 o 
  -7  -6  11      454.25      271.02     78.79 o 
  -6  -6  11      221.32       -7.98     67.07 o 
  -5  -6  11     1193.29      797.85     79.79 o 
  -4  -6  11      317.03       69.06     66.82 o 
  -3  -6  11     1511.79      854.95     89.51 o 
  -2  -6  11      690.94      244.09     76.29 o 
  -7  -5  11     1021.18      568.97     87.02 o 
  -6  -5  11      401.04      245.09     75.05 o 
  -5  -5  11      831.46      527.54     63.20 o 
  -4  -5  11      955.63      517.85     63.08 o 
  -3  -5  11     1241.89      677.67     68.57 o 
  -2  -5  11     1081.26      747.49     72.31 o 
  -1  -5  11     1393.54      684.16     89.76 o 
   0  -5  11     3220.54     2011.33    105.47 o 
  -7  -4  11      379.74      209.19     62.08 o 
  -6  -4  11     1690.94     1177.08     94.99 o 
  -4  -4  11     1286.75      839.50     58.96 o 
  -3  -4  11     1990.08     1378.79    101.73 o 
  -2  -4  11     1364.20     1044.44     99.23 o 
  -1  -4  11     5638.13     5233.40    158.32 o 
   0  -4  11      127.31       32.41     61.83 o 
   1  -4  11     6110.75     5227.42    174.28 o 
   2  -4  11      362.24       85.02     83.77 o 
   3  -4  11     1514.69     1051.42    104.97 o 
   4  -4  11     1573.95      781.89     95.99 o 
  -8  -3  11      249.90       78.04     83.03 o 
  -7  -3  11     1702.20     1038.70    100.48 o 
  -5  -3  11     2837.14     1978.08     76.92 o 
  -4  -3  11     1342.31      976.19     95.99 o 
  -3  -3  11     1220.00     1046.78     76.92 o 
  -2  -3  11     4875.00     4607.34    158.07 o 
  -1  -3  11      209.45      142.12     88.01 o 
   0  -3  11     8388.21     8260.99    199.96 o 
   1  -3  11      407.94      224.89     95.99 o 
   2  -3  11     4504.19     4263.76    154.58 o 
   3  -3  11     1848.86     1666.01    124.66 o 
   4  -3  11      869.50      540.29     98.48 o 
   5  -3  11     2515.25     1644.57    117.93 o 
  -8  -2  11      802.68      453.03     93.00 o 
  -7  -2  11      203.02       30.17     60.09 o 
  -6  -2  11     2385.26     1713.88    110.70 o 
  -5  -2  11     1525.98     1209.75    136.63 o 
  -4  -2  11     1997.19     1709.73    276.75 o 
  -3  -2  11     2713.91     2583.78    298.57 o 
  -2  -2  11      845.61      867.10     59.50 o 
  -1  -2  11     4746.49     5603.65    183.01 o 
   0  -2  11     1156.79     1279.30    123.42 o 
   1  -2  11     3039.75     3744.16    149.10 o 
   2  -2  11     1552.87     1457.82    106.46 o 
   3  -2  11     1045.27     1056.15    115.69 o 
   4  -2  11     2150.58     2030.78    132.14 o 
   5  -2  11      192.31       65.57     89.76 o 
   6  -2  11     2084.38     1919.16    310.54 o 
  -8  -1  11      297.04      100.48     87.76 o 
  -7  -1  11      886.52      516.61     95.49 o 
  -6  -1  11     1928.34     1470.79    106.21 o 
  -5  -1  11     1165.13     1207.98    225.27 o 
  -4  -1  11     3707.01     3934.11    882.62 o 
  -3  -1  11      788.57      858.25     69.29 o 
  -2  -1  11     1482.59     1719.53    172.16 o 
  -1  -1  11     1252.12     1445.85    123.17 o 
   0  -1  11      794.85     1054.66    119.93 o 
   1  -1  11     2680.86     3349.73    141.12 o 
   2  -1  11      344.43      488.68     86.02 o 
   3  -1  11     1012.37     1211.98    123.42 o 
   4  -1  11       68.92      -47.12     98.48 o 
   5  -1  11     1083.09      958.42     94.74 o 
   6  -1  11      139.14      117.65     99.48 o 
  -8   0  11      476.61      142.87     89.76 o 
  -7   0  11      848.72      522.84     94.99 o 
  -6   0  11      787.75      629.80     93.75 o 
  -5   0  11     3618.14     4162.65    888.98 o 
  -4   0  11        0.93      -28.92     53.85 o 
  -3   0  11     1815.63     2449.01    316.77 o 
  -2   0  11      224.80      467.01    155.83 o 
  -1   0  11      853.56     1167.35    109.95 o 
   0   0  11     1656.04     2905.17    163.56 o 
   1   0  11       60.74       62.33     84.52 o 
   2   0  11     1159.55     1652.55    116.19 o 
   3   0  11      156.68      222.65     80.28 o 
   4   0  11      157.09      173.03     77.79 o 
   5   0  11        4.65       20.66     70.15 o 
   6   0  11      230.42      174.76     62.01 o 
  -8   1  11      318.86       89.76     92.25 o 
  -7   1  11      984.16      786.13    102.72 o 
  -6   1  11     2034.83     1696.18    118.43 o 
  -5   1  11      947.66     1162.97    263.42 o 
  -4   1  11     3777.98     5433.78   1180.94 o 
  -3   1  11      878.06     1180.34    137.75 o 
  -2   1  11     1419.61     2386.82    138.13 o 
  -1   1  11     1049.07     1650.80    127.16 o 
   0   1  11      687.18     1306.73    147.35 o 
   1   1  11     2715.67     4230.60    177.27 o 
   2   1  11      499.99     1117.99    150.10 o 
   3   1  11      876.77     1389.26    120.18 o 
   4   1  11       92.61       95.24     80.53 o 
   5   1  11     1060.22     1398.11    295.20 o 
   6   1  11      105.59      219.11     77.29 o 
  -8   2  11      942.37      684.66     87.26 o 
  -7   2  11      271.22      225.64     95.24 o 
  -6   2  11     2237.36     2103.83    125.16 o 
  -5   2  11     1740.47     2671.60    418.62 o 
  -4   2  11     2090.10     2488.88    329.99 o 
  -3   2  11     2450.50     3295.80    340.46 o 
  -2   2  11     1138.52     1411.20    106.71 o 
  -1   2  11     4220.52     5829.54    178.02 o 
   0   2  11     1278.78     1646.56    134.14 o 
   1   2  11     2617.45     3889.02    171.79 o 
   2   2  11     1430.75     2027.79    150.84 o 
   3   2  11      834.48     1510.93    154.08 o 
   5   2  11      140.95      252.61     68.54 o 
   6   2  11     2213.68     2854.56    582.68 o 
  -8   3  11      230.68      131.40     97.99 o 
  -7   3  11     1801.73     1636.09    111.95 o 
  -6   3  11       29.85      105.47    101.73 o 
  -5   3  11     2972.18     4122.39    256.43 o 
  -4   3  11     1430.79     1829.17     88.94 o 
  -3   3  11     1376.33     2371.11    152.59 o 
  -2   3  11     4877.24     7304.32    216.92 o 
  -1   3  11      231.46      296.45     89.01 o 
   0   3  11     7308.86    10569.52    266.53 o 
   1   3  11      522.24      843.48    128.65 o 
   2   3  11     4322.27     5537.08    176.28 o 
   3   3  11     2235.92     3317.31    161.56 o 
   4   3  11      632.13      968.89    116.93 o 
   5   3  11     2589.37     3333.95   1198.52 o 
   6   3  11      119.23      194.68     98.36 o 
  -7   4  11      401.17      428.35    110.20 o 
  -6   4  11     1839.13     1968.20    128.15 o 
  -5   4  11      105.51      156.67     64.35 o 
  -4   4  11     1253.29     1925.31    124.91 o 
  -3   4  11     2354.41     3360.70    155.33 o 
  -2   4  11     1007.77     1680.47    160.82 o 
   0   4  11       80.72       76.05     89.76 o 
   1   4  11     5878.73     8443.25    232.12 o 
   3   4  11     1493.11     2136.24    148.85 o 
   4   4  11     1271.65     1505.88    428.47 o 
   5   4  11      152.17      246.69     82.81 o 
   6   4  11     1656.33     2642.60    859.43 o 
  -7   5  11     1188.86     1519.41    145.61 o 
  -6   5  11      385.54      834.75    127.91 o 
  -5   5  11      654.75     1182.59    100.63 o 
  -4   5  11     1101.99     1682.97    161.81 o 
  -3   5  11      973.40     1286.04    154.83 o 
  -2   5  11     1436.17     1946.26    144.11 o 
  -1   5  11     1252.92     1835.06    142.87 o 
   0   5  11     2961.55     4151.07    190.49 o 
   1   5  11      227.33      130.15    101.23 o 
   2   5  11     1525.02     2382.83    174.78 o 
   3   5  11      732.78      920.27    111.20 o 
   4   5  11      490.75      533.50     85.48 o 
   5   5  11     1621.92     2034.44    260.55 o 
  -7   6  11      444.44      652.49    132.14 o 
  -6   6  11      234.48      466.99    129.15 o 
  -5   6  11     1102.22     1463.06    148.60 o 
  -4   6  11      307.47      267.28     97.74 o 
  -3   6  11     1623.76     1903.12    148.85 o 
  -2   6  11      753.46      905.56    126.16 o 
  -1   6  11      433.66      388.95    113.20 o 
   0   6  11     1284.28     1265.84    169.04 o 
   1   6  11      365.15      361.78    148.60 o 
   2   6  11      848.15      693.88    148.60 o 
   3   6  11      242.21      262.54    103.22 o 
   4   6  11      715.65      758.86    141.74 o 
   5   6  11       39.37      130.58     67.89 o 
  -6   7  11     1576.46     2486.55    184.50 o 
  -5   7  11      196.49      283.24    134.89 o 
  -4   7  11     1891.61     2457.88    184.00 o 
  -3   7  11       55.34     -102.97    101.98 o 
  -2   7  11     1538.12     1929.05    157.08 o 
  -1   7  11      737.50      809.07    129.65 o 
   0   7  11      106.79     -196.72    131.15 o 
   1   7  11      717.92      905.06    130.90 o 
   2   7  11       89.35      -75.80    136.38 o 
   3   7  11     1955.37     1918.83    168.05 o 
   4   7  11      153.26      118.79     84.21 o 
   5   7  11      311.50      309.85    108.08 o 
  -6   8  11      652.02     1064.88    133.89 o 
  -5   8  11     1017.28     1490.23    165.80 o 
  -4   8  11     1512.03     1994.38    151.34 o 
  -3   8  11     2058.51     2678.03    175.53 o 
  -2   8  11      571.42      606.37    111.70 o 
  -1   8  11     1344.77     1352.11    152.34 o 
   0   8  11      727.32     1044.93    131.40 o 
   1   8  11      562.60      549.02    149.60 o 
   2   8  11     2259.85     2657.34    192.98 o 
   3   8  11      419.44      399.92    146.11 o 
   4   8  11     1637.08     1910.86    103.63 o 
  -5   9  11     1498.37     1758.51    139.37 o 
  -4   9  11      558.32      720.81    119.18 o 
  -3   9  11     2238.75     2811.67    154.58 o 
  -2   9  11     1579.68     1792.42    139.13 o 
  -1   9  11      319.25      285.48     85.52 o 
   0   9  11     1516.87     1689.45    135.63 o 
   1   9  11      477.42      683.91    112.20 o 
   2   9  11     1710.55     2073.16    178.02 o 
   3   9  11     2413.95     3226.56    207.69 o 
   4   9  11      239.23      316.23     96.61 o 
  -5  10  11       13.21       -8.23    103.97 o 
  -4  10  11     1678.06     2097.85    129.40 o 
  -3  10  11      601.44      783.89    117.68 o 
  -2  10  11      897.45     1043.19    124.17 o 
  -1  10  11     2036.06     2415.24    142.37 o 
   0  10  11       13.44       80.03    104.22 o 
   1  10  11     2669.22     3233.79    162.56 o 
   2  10  11      655.69      909.55    109.95 o 
   3  10  11     1846.40     2243.46    160.57 o 
  -4  11  11       77.00       70.31     76.54 o 
  -3  11  11      699.23      730.28    110.45 o 
  -2  11  11     1350.93     1841.54    131.65 o 
  -1  11  11      126.86      193.23     97.24 o 
   0  11  11     2143.30     2630.91    144.36 o 
   1  11  11       58.58      178.27    102.22 o 
   2  11  11     2167.79     2147.71    130.90 o 
  -2  12  11      469.46      619.58    111.45 o 
  -1  12  11     1109.88     1246.14    104.22 o 
   0  12  11      180.84      156.08     98.48 o 
  -1 -10  12      687.32      269.27     89.76 o 
  -3  -9  12      191.11       33.91     57.35 o 
  -2  -9  12     1497.22      865.17     99.98 o 
  -1  -9  12      412.91      196.97     66.57 o 
   0  -9  12      677.34      364.52     92.50 o 
  -4  -8  12      292.04      138.63     57.35 o 
  -3  -8  12     2630.87     1644.57    111.95 o 
  -2  -8  12      319.22      121.67     60.34 o 
   0  -8  12     1175.82      499.16     75.80 o 
   1  -8  12      200.44      -39.89     56.85 o 
  -4  -7  12     3086.06     1908.36    100.73 o 
  -3  -7  12       27.83      -99.48     66.32 o 
   2  -7  12      334.26       -5.49     61.33 o 
  -5  -6  12     1822.21     1027.98     89.76 o 
  -4  -6  12       53.02      -71.43     47.62 o 
  -3  -6  12     3151.93     1775.22    114.94 o 
  -2  -6  12     1157.16      594.90     93.00 o 
  -1  -6  12     1593.24      890.10     99.48 o 
   0  -6  12     1945.14     1068.62    108.21 o 
   1  -6  12      272.62     -114.82     76.54 o 
   2  -6  12     2659.28     1354.85    118.43 o 
   4  -6  12     1091.86      421.36     75.80 o 
  -6  -5  12      531.83      131.65     73.30 o 
  -5  -5  12      187.53      -92.25     66.07 o 
  -4  -5  12     1226.32      741.25     74.55 o 
  -3  -5  12      429.62      209.19     77.54 o 
  -2  -5  12     1782.33     1212.48    103.47 o 
  -1  -5  12     1493.77     1143.67    106.96 o 
   0  -5  12      838.29      533.06     96.49 o 
   1  -5  12      967.29      626.56     80.78 o 
   2  -5  12       79.40     -117.81     78.54 o 
   3  -5  12      916.02      624.32     80.78 o 
   4  -5  12      208.78     -111.20     79.54 o 
  -5  -4  12      121.15      -94.21     80.91 o 
  -4  -4  12       94.44      -48.12     70.06 o 
  -3  -4  12      409.19      154.83     80.53 o 
  -2  -4  12      495.52      352.80     90.01 o 
  -1  -4  12      761.23      698.87    104.47 o 
   0  -4  12      345.74       84.27     92.00 o 
   1  -4  12      994.45      829.52     90.01 o 
   2  -4  12      247.42      131.15     69.56 o 
   3  -4  12      371.38      173.03     70.56 o 
   4  -4  12      453.89      306.67     93.00 o 
  -5  -3  12      305.63       68.19     66.94 o 
  -4  -3  12      118.59       36.15     80.78 o 
  -3  -3  12       26.98      -90.01     83.28 o 
  -2  -3  12      259.73      195.22     94.74 o 
  -1  -3  12       40.78       48.87     70.56 o 
   0  -3  12     1146.50     1161.62    102.22 o 
   1  -3  12      303.03      355.54    106.71 o 
   2  -3  12      615.80      542.29    111.70 o 
   4  -3  12      486.48      229.38     95.74 o 
  -6  -2  12      265.44       -5.73     81.03 o 
  -5  -2  12     1371.46     1445.46    197.72 o 
  -4  -2  12       12.18      -20.53     70.19 o 
  -3  -2  12     1448.02     1588.22    102.22 o 
  -2  -2  12      409.10      581.68    105.96 o 
  -1  -2  12     1002.61     1224.45    102.72 o 
   0  -2  12     1403.97     1801.65    117.18 o 
   1  -2  12      596.42      729.04    120.67 o 
   2  -2  12     1041.32     1277.06    129.90 o 
   3  -2  12      384.48      554.76     89.76 o 
   4  -2  12      622.61      755.96    115.44 o 
   5  -2  12      205.16      240.60    103.22 o 
  -7  -1  12      815.26      432.58     96.99 o 
  -6  -1  12     1534.42     1276.06    110.95 o 
  -5  -1  12      368.82      279.28     62.38 o 
  -4  -1  12     4127.36     4758.98    873.90 o 
  -3  -1  12      176.87      218.04     56.13 o 
  -2  -1  12     1674.42     2163.67    137.38 o 
  -1  -1  12     1683.08     2070.17    121.42 o 
   0  -1  12      409.55      538.55     90.51 o 
   1  -1  12     3053.65     4569.69    183.01 o 
   2  -1  12      316.39      626.81    120.67 o 
   3  -1  12     1310.42     2020.56    148.35 o 
   4  -1  12      467.59      625.81     92.50 o 
   5  -1  12     1038.01     1215.97    127.91 o 
  -7   0  12     1161.53      846.72    107.46 o 
  -6   0  12     1248.59     1053.41     90.01 o 
  -5   0  12     3823.63     4519.00    855.69 o 
  -4   0  12      111.48      134.93     51.52 o 
  -3   0  12     2236.17     3197.94    300.07 o 
  -2   0  12      174.09      437.54    107.21 o 
  -1   0  12      971.15     1311.72    111.45 o 
   1   0  12       96.52      216.17     88.01 o 
   2   0  12     3465.48     5103.25    179.02 o 
   3   0  12      186.85      364.27    117.18 o 
   4   0  12     1483.10     2217.53    151.59 o 
   5   0  12      729.41     1065.88    106.71 o 
  -7   1  12      914.38      867.41    109.46 o 
  -6   1  12     1645.39     1541.85    106.46 o 
  -5   1  12      473.60      607.37     74.04 o 
  -4   1  12     3835.25     5823.16    999.06 o 
  -3   1  12      132.45      351.93     76.12 o 
  -2   1  12     1372.27     2007.09    313.03 o 
  -1   1  12     1071.19     2028.29    169.54 o 
   0   1  12      193.43      296.70    139.87 o 
   2   1  12      365.53      744.00    144.86 o 
   3   1  12     1335.17     1885.42    128.40 o 
   4   1  12      306.80      418.12     92.00 o 
   5   1  12     1166.86     1880.93    147.35 o 
  -6   2  12      224.04      113.44     69.56 o 
  -5   2  12     1405.71     2317.20    504.02 o 
  -4   2  12       23.84      216.85     77.22 o 
  -3   2  12     1260.02     2033.02    157.08 o 
  -2   2  12      388.57      759.20    111.70 o 
  -1   2  12      845.01     1237.91    138.38 o 
   0   2  12     1319.46     2126.27    143.86 o 
   1   2  12      613.63     1177.08    128.15 o 
   2   2  12      739.02     1247.89    131.89 o 
   3   2  12      432.47     1123.47    159.57 o 
   4   2  12      717.91     1452.84    157.58 o 
   5   2  12      201.05      391.94    121.17 o 
  -6   3  12       20.34      125.41    105.47 o 
  -5   3  12      202.06      276.03     66.02 o 
  -4   3  12      112.17      240.70    108.58 o 
  -3   3  12        7.91      -23.19    100.23 o 
  -2   3  12      390.51      487.19    113.20 o 
  -1   3  12       29.49       65.32    108.21 o 
   0   3  12      969.30     1479.02    138.63 o 
   1   3  12      182.18      439.32    120.43 o 
   2   3  12      699.79     1365.32    125.16 o 
   3   3  12      234.99      502.65    138.63 o 
   4   3  12      457.49     1015.76    158.07 o 
  -6   4  12       43.41       57.84     83.28 o 
  -5   4  12      291.41      565.61    163.93 o 
  -4   4  12       51.04      309.05    213.55 o 
  -3   4  12      586.89      816.80    131.40 o 
  -2   4  12      473.48      554.01     99.98 o 
  -1   4  12      881.79     1211.98    117.93 o 
   0   4  12      459.29      519.10    132.39 o 
   1   4  12     1066.31     1692.94    147.60 o 
   2   4  12      204.17      388.20    122.17 o 
   3   4  12      392.62      675.93    125.91 o 
   4   4  12      700.93     1249.38    147.85 o 
  -6   5  12      721.90     1427.40    148.60 o 
  -5   5  12       84.61      163.09    100.73 o 
  -4   5  12     1265.26     1741.81    130.40 o 
  -3   5  12      408.00      591.16    106.71 o 
  -2   5  12     1925.78     3075.21    199.46 o 
  -1   5  12     1585.79     2248.69    148.10 o 
   0   5  12      739.30     1118.49    154.33 o 
   1   5  12     1083.98     1763.25    163.06 o 
   2   5  12      139.69      161.56    130.90 o 
   3   5  12     1104.00     1333.16    141.62 o 
   4   5  12      151.74      136.63    116.69 o 
  -5   6  12     1680.73     2710.18    121.51 o 
  -4   6  12       42.27        5.49    139.87 o 
  -3   6  12     2999.46     4498.38    204.70 o 
  -2   6  12     1304.67     1722.61    174.53 o 
  -1   6  12     1533.14     2116.55    161.81 o 
   0   6  12     2183.76     3171.46    208.94 o 
   1   6  12      341.77      312.16    151.09 o 
   2   6  12     2391.41     3596.06    211.93 o 
   3   6  12      101.46       79.54    130.90 o 
   4   6  12     1123.78     1778.96    162.81 o 
  -5   7  12      333.17      501.65    143.11 o 
  -4   7  12     3051.75     3366.93    177.52 o 
  -3   7  12       21.01       16.46    141.62 o 
  -2   7  12     2678.76     3058.51    180.51 o 
  -1   7  12     2087.54     2128.52    161.56 o 
   0   7  12      687.49      693.38    165.30 o 
   1   7  12     2510.69     3088.43    208.19 o 
   2   7  12      362.06      450.54    121.67 o 
   3   7  12     2964.28     3613.02    185.50 o 
  -4   8  12      210.90      362.02    153.84 o 
  -3   8  12     2554.32     3542.46    224.40 o 
  -2   8  12      277.25      450.29    161.81 o 
  -1   8  12     1163.14     1152.64    177.77 o 
   0   8  12     1191.11     1247.89    148.85 o 
   1   8  12      216.80       78.29    107.71 o 
   2   8  12     3278.47     3690.81    226.39 o 
  -3   9  12      160.84      260.30    118.68 o 
  -2   9  12     1525.90     2114.05    172.54 o 
  -1   9  12      408.08     1041.69    173.53 o 
   0   9  12      545.92      626.31    133.64 o 
   1   9  12      727.06      992.58    143.11 o 
  -1  10  12      704.33      921.02    130.65 o 
  -1  -7  13      403.31       15.71     88.01 o 
  -3  -6  13     1825.49     1270.33    111.95 o 
  -2  -6  13      521.69      366.76     94.74 o 
  -1  -6  13     1131.36      740.01     88.76 o 
   0  -6  13     1439.39     1089.32    100.73 o 
   1  -6  13      529.83      241.35     99.98 o 
  -4  -5  13      797.12      595.15     93.00 o 
  -3  -5  13     1177.24      980.36     87.51 o 
  -2  -5  13     1362.62     1282.54     97.74 o 
  -1  -5  13     1691.66     1677.73    124.41 o 
   0  -5  13      947.77      755.46    108.96 o 
   1  -5  13     1360.41     1081.09    117.93 o 
   2  -5  13      411.36      232.62     98.98 o 
  -4  -4  13      933.58      792.12     98.48 o 
  -3  -4  13      213.95       99.98     64.58 o 
  -2  -4  13     1783.18     1739.56    125.66 o 
  -1  -4  13      311.72      462.75    104.22 o 
   0  -4  13      854.03      887.86    117.68 o 
   1  -4  13      548.03      434.33     84.52 o 
   2  -4  13      440.65      319.64     81.78 o 
  -4  -3  13      303.53      271.77     93.50 o 
  -3  -3  13     1000.04     1237.67    118.68 o 
  -2  -3  13       44.49       41.89    100.23 o 
  -1  -3  13      939.88     1182.31    106.96 o 
   0  -3  13       80.34      181.01     83.28 o 
   1  -3  13      510.22      679.17    122.17 o 
   2  -3  13      118.63       93.75    109.46 o 
  -5  -2  13      537.16      458.99    117.93 o 
  -4  -2  13      426.08      446.55     99.98 o 
  -3  -2  13      777.33      957.17    114.44 o 
  -2  -2  13      453.79      677.67    114.94 o 
  -1  -2  13      870.51     1034.96    124.17 o 
   0  -2  13     1317.64     2057.46    148.10 o 
   1  -2  13      405.60      432.09     91.00 o 
   2  -2  13     1186.47     1354.35    116.93 o 
  -5  -1  13      137.89      137.51     76.67 o 
  -4  -1  13     1715.85     1958.27    354.54 o 
  -3  -1  13       73.07      194.73    106.46 o 
  -2  -1  13     1935.69     2727.90    141.62 o 
  -1  -1  13      546.42      673.44     99.73 o 
   0  -1  13     1388.41     2024.55    133.64 o 
   2  -1  13      250.92      450.04    130.15 o 
   3  -1  13     2720.58     3856.11    165.06 o 
  -5   0  13     2267.98     2631.98    497.66 o 
  -4   0  13       79.63      109.12     65.59 o 
  -3   0  13     2063.97     3124.08    157.58 o 
  -2   0  13      185.01      281.24    116.19 o 
  -1   0  13      972.32     1885.67    147.35 o 
   0   0  13     1692.54     2900.68    169.79 o 
   1   0  13      161.44      445.30     96.49 o 
   2   0  13     4830.88     7432.23    217.91 o 
   3   0  13      172.39      343.08    126.16 o 
  -5   1  13      169.52      366.26    107.71 o 
  -4   1  13     1831.82     2751.99    518.10 o 
  -3   1  13       74.43      333.29     77.94 o 
  -2   1  13     1951.58     3030.83    154.58 o 
  -1   1  13      511.03      822.28    110.70 o 
   0   1  13     1154.42     1641.58    131.89 o 
   2   1  13      235.06      313.41     97.74 o 
  -5   2  13      578.47      719.13    171.91 o 
  -4   2  13      291.01      437.37     72.67 o 
  -3   2  13      806.11     1475.00     95.26 o 
  -2   2  13      438.41     1143.17    161.81 o 
  -1   2  13      930.81     1667.01    172.54 o 
   1   2  13      596.38     1078.84    167.55 o 
   2   2  13     1300.63     2386.07    190.24 o 
   3   2  13       72.93      258.05    100.73 o 
  -4   3  13      174.41      422.33    140.37 o 
  -3   3  13      736.06     1368.92     95.13 o 
  -2   3  13       80.96      177.27    126.16 o 
  -1   3  13      826.46     1423.42    153.59 o 
   0   3  13      157.72      271.02    129.40 o 
   1   3  13      376.89      701.61    149.10 o 
   2   3  13       38.18      215.42    146.36 o 
  -4   4  13      834.76     1585.13    198.34 o 
  -3   4  13      197.45      294.46    117.68 o 
  -2   4  13     1587.69     2038.01    130.40 o 
  -1   4  13      241.22      381.97     93.50 o 
   0   4  13      744.10     1176.83    139.87 o 
   1   4  13      378.13      515.36    128.15 o 
   2   4  13      281.32      345.32    129.15 o 
  -4   5  13      602.28     1207.29    181.51 o 
  -3   5  13     1047.26     1870.96    164.81 o 
  -2   5  13     1375.74     2199.32    145.36 o 
  -1   5  13     1680.40     2457.63    174.53 o 
   0   5  13      872.18     1233.68    159.07 o 
   1   5  13     1049.16     1654.79    159.07 o 
   2   5  13      354.25      463.25     98.24 o 
  -3   6  13     1662.59     2897.69    199.46 o 
  -2   6  13      464.31      597.89    153.34 o 
  -1   6  13     1156.76     1967.70    182.01 o 
   0   6  13     1459.49     2207.55    155.33 o 
   1   6  13      655.02      995.82    126.91 o 
  -1   7  13      317.60      494.17    126.16 o 
                                                 
